# Supplementary material for: 3-(9-Anthrylmethyl)-1-benzylperimi­dinium hexa­fluoro­phosphate
Source: Acta Crystallogr Sect E Struct Rep Online. 2009 May 14;65(Pt 6):o1274. doi: 10.1107/S1600536809017140 (PMC2969606; doi:10.1107/S1600536809017140)
Supplement: Supplementary file 1 [file e-65-o1274-sup1.cif]

##############################################################################
###                                                                        ###
###        Electronic paper (Acta Crystallographica Section E)             ###
###                                                                        ###
##############################################################################
#                                                                            #
# This CIF contains the data in a paper accepted for publication in Acta     #
# Crystallographica Section E. It conforms to the requirements of Notes      #
# for Authors for Section E, and has been peer reviewed under the auspices   #
# of the IUCr Commission on Journals.                                        #
#                                                                            #
# Full details of the Crystallographic Information File format               #
# are given in the paper "The Crystallographic Information File (CIF):       #
# a New Standard Archive File for Crystallography" by S. R. Hall, F. H.      #
# Allen and I. D. Brown [Acta Cryst. (1991), A47, 655-685].                  #
#                                                                            #
# The current version of the core CIF dictionary is obtainable from          #
# ftp://ftp.iucr.org/pub/cif_core.dic. The current version number is 2.4.    #
#                                                                            #
# Software is freely available for graphical display of the structure(s) in  #
# this CIF.  For information consult the CIF home page http://www.iucr.org/  #
# cif/home.html                                                              #
#                                                                            #
# This file may be used for bona fide research purposes within the           #
# scientific community so long as proper attribution is given to the journal # 
# article from which it was obtained.                                        #
#                                                                            #
##############################################################################
                                             
data_global
_audit_creation_method     'SHELXL97'
_journal_date_recd_electronic     2009-04-22
_journal_date_accepted     2009-05-06
_journal_name_full     'Acta Crystallographica, Section E'
_journal_year     2009
_journal_volume     65
_journal_issue      6
_journal_page_first     o1274
_journal_page_last     o1274
_journal_paper_category     QO
_journal_coeditor_code     XU2514
_publ_contact_author_name     'Da-Bin Qin'
_publ_contact_author_address
;
School of Chemistry and Chemical Engineering
China West Normal University
Nanchong 637002
Peoples' Republic of China
;
_publ_contact_author_email     'qindabincwnu@yahoo.com.cn'
_publ_contact_author_fax     ?
_publ_contact_author_phone     ?
_publ_section_title
;
3-(9-Anthrylmethyl)-1-benzylperimidinium hexafluorophosphate
;
loop_
    _publ_author_name
    _publ_author_address
    'Gui-Yu Wang'
;
School of Chemistry and Chemical Engineering
China West Normal University
Nanchong 637002
People's Republic of China
;
    'Shi-Lu Zhang'
;
School of Chemistry and Chemical Engineering
China West Normal University
Nanchong 637002
People's Republic of China
;
    'Da-Bin Qin'
;
School of Chemistry and Chemical Engineering
China West Normal University
Nanchong 637002
People's Republic of China
;
data_I
_audit_creation_method     SHELXL97
_chemical_name_systematic
;
1-Benzyl-3-methylanthraceneperimidinium hexafluorophosphate
;
_chemical_name_common     ?
_chemical_formula_moiety     'C33 H25 N2 + , F6 P -'
_chemical_formula_sum     'C33 H25 F6 N2 P'
_chemical_formula_iupac     'C33 H25 N2 + , F6 P -'
_chemical_formula_weight     594.52
_chemical_melting_point     ?
_symmetry_cell_setting     triclinic
_symmetry_space_group_name_H-M     'P -1'
_symmetry_space_group_name_Hall     '-P 1'
loop_
    _symmetry_equiv_pos_as_xyz
    'x, y, z'
    '-x, -y, -z'
_cell_length_a     9.9596(13)
_cell_length_b     11.8644(17)
_cell_length_c     11.8994(12)
_cell_angle_alpha     94.436(4)
_cell_angle_beta     95.159(3)
_cell_angle_gamma     110.399(6)
_cell_volume     1303.6(3)
_cell_formula_units_Z     2
_cell_measurement_reflns_used     3227
_cell_measurement_theta_min     2.2
_cell_measurement_theta_max     28.0
_cell_measurement_temperature     113(2)
_exptl_crystal_description     prism
_exptl_crystal_colour     yellow
_exptl_crystal_size_max     0.22
_exptl_crystal_size_mid     0.20
_exptl_crystal_size_min     0.18
_exptl_crystal_density_diffrn     1.515
_exptl_crystal_density_meas     ?
_exptl_crystal_density_method     'not measured'
_exptl_crystal_F_000     612
_exptl_absorpt_coefficient_mu     0.177
_exptl_absorpt_correction_type     none
_exptl_absorpt_process_details     ?
_exptl_absorpt_correction_T_min     ?
_exptl_absorpt_correction_T_max     ?
_exptl_special_details
;
;
_diffrn_ambient_temperature     113(2)
_diffrn_radiation_type     MoK\a
_diffrn_radiation_wavelength     0.71070
_diffrn_radiation_source     'fine-focus sealed tube'
_diffrn_radiation_monochromator     graphite
_diffrn_measurement_device_type     'Rigaku Saturn'
_diffrn_measurement_method     \w
_diffrn_detector_area_resol_mean     7.31
_diffrn_reflns_number     9272
_diffrn_reflns_av_R_equivalents     0.0345
_diffrn_reflns_av_sigmaI/netI     0.0484
_diffrn_reflns_theta_min     2.20
_diffrn_reflns_theta_max     25.50
_diffrn_reflns_theta_full     25.50
_diffrn_measured_fraction_theta_max     0.992
_diffrn_measured_fraction_theta_full     0.992
_diffrn_reflns_limit_h_min     -12
_diffrn_reflns_limit_h_max     12
_diffrn_reflns_limit_k_min     -14
_diffrn_reflns_limit_k_max     13
_diffrn_reflns_limit_l_min     -14
_diffrn_reflns_limit_l_max     14
_diffrn_standards_number     0
_diffrn_standards_interval_count     ?
_diffrn_standards_interval_time     ?
_diffrn_standards_decay_%     ?
_refine_special_details
;
Refinement of <i>F</i>^2^ against ALL reflections. The weighted <i>R</i>-factor
<i>wR</i> and goodness of fit <i>S</i> are based on <i>F</i>^2^, conventional
<i>R</i>-factors <i>R</i> are based on <i>F</i>, with <i>F</i> set to zero for
negative <i>F</i>^2^. The threshold expression of <i>F</i>^2^ >
\s(<i>F</i>^2^) is used only for calculating <i>R</i>-factors(gt) <i>etc</i>.
and is not relevant to the choice of reflections for refinement.
<i>R</i>-factors based on <i>F</i>^2^ are statistically about twice as large
as those based on <i>F</i>, and <i>R</i>- factors based on ALL data will be
even larger.
;
_reflns_number_total     4823
_reflns_number_gt     3619
_reflns_threshold_expression     I>2\s(I)
_refine_ls_structure_factor_coef     Fsqd
_refine_ls_matrix_type     full
_refine_ls_R_factor_all     0.0562
_refine_ls_R_factor_gt     0.0418
_refine_ls_wR_factor_gt     0.1029
_refine_ls_wR_factor_ref     0.1125
_refine_ls_goodness_of_fit_ref     1.009
_refine_ls_restrained_S_all     1.009
_refine_ls_number_reflns     4823
_refine_ls_number_parameters     416
_refine_ls_number_restraints     0
_refine_ls_hydrogen_treatment     constr
_refine_ls_weighting_scheme     calc
_refine_ls_weighting_details
       'calc w = 1/[\s^2^(Fo^2^)+(0.0672P)^2^+0.0000P] where P=(Fo^2^+2Fc^2^)/3'
_atom_sites_solution_hydrogens     geom
_atom_sites_solution_primary     direct
_atom_sites_solution_secondary     difmap
_refine_ls_shift/su_max     0.000
_refine_ls_shift/su_mean     0.000
_refine_diff_density_max     0.196
_refine_diff_density_min     -0.486
_refine_ls_extinction_method     none
_refine_ls_extinction_coef     ?
loop_
    _atom_type_symbol
    _atom_type_description
    _atom_type_scat_dispersion_real
    _atom_type_scat_dispersion_imag
    _atom_type_scat_source
    'C' 'C' 0.0033 0.0016
                         'International Tables Vol C Tables 4.2.6.8 and 6.1.1.4'
    'H' 'H' 0.0000 0.0000
                         'International Tables Vol C Tables 4.2.6.8 and 6.1.1.4'
    'N' 'N' 0.0061 0.0033
                         'International Tables Vol C Tables 4.2.6.8 and 6.1.1.4'
    'P' 'P' 0.1023 0.0942
                         'International Tables Vol C Tables 4.2.6.8 and 6.1.1.4'
    'F' 'F' 0.0171 0.0103
                         'International Tables Vol C Tables 4.2.6.8 and 6.1.1.4'
_computing_data_collection     'CrystalClear (Rigaku/MSC, 2004)'
_computing_cell_refinement     'CrystalClear (Rigaku/MSC, 2004)'
_computing_data_reduction     'CrystalClear (Rigaku/MSC, 2004)'
_computing_structure_solution     'SHELXS97 (Sheldrick, 2008)'
_computing_structure_refinement     'SHELXL97 (Sheldrick, 2008)'
_computing_molecular_graphics     'ORTEP-3 for Windows (Farrugia, 1997)'
_computing_publication_material     'CrystalStructure (Rigaku/MSC, 2004)'
loop_
    _atom_site_type_symbol
    _atom_site_label
    _atom_site_fract_x
    _atom_site_fract_y
    _atom_site_fract_z
    _atom_site_U_iso_or_equiv
    _atom_site_adp_type
    _atom_site_calc_flag
    _atom_site_refinement_flags
    _atom_site_occupancy
    _atom_site_disorder_assembly
    _atom_site_disorder_group
    N N1 0.65525(14) 0.26739(12) 0.34502(11) 0.0171(3) Uani d . 1 . .
    N N2 0.76633(15) 0.21452(12) 0.19570(11) 0.0166(3) Uani d . 1 . .
    C C1 0.7929(2) 0.54158(17) 0.41449(17) 0.0318(5) Uani d . 1 . .
    H H1 0.8104 0.5239 0.3391 0.038 Uiso calc R 1 . .
    C C2 0.8809(2) 0.64882(17) 0.47870(18) 0.0370(5) Uani d . 1 . .
    H H2 0.9593 0.7036 0.4478 0.044 Uiso calc R 1 . .
    C C3 0.8547(2) 0.67608(17) 0.58745(17) 0.0313(5) Uani d . 1 . .
    H H3 0.9134 0.7505 0.6308 0.038 Uiso calc R 1 . .
    C C4 0.7426(2) 0.59450(16) 0.63322(16) 0.0272(4) Uani d . 1 . .
    H H4 0.7254 0.6122 0.7087 0.033 Uiso calc R 1 . .
    C C5 0.65546(19) 0.48705(16) 0.56896(15) 0.0243(4) Uani d . 1 . .
    H H5 0.5785 0.4316 0.6007 0.029 Uiso calc R 1 . .
    C C6 0.67932(18) 0.45972(15) 0.45940(15) 0.0209(4) Uani d . 1 . .
    C C7 0.57901(18) 0.34585(15) 0.38640(15) 0.0209(4) Uani d . 1 . .
    H H7A 0.5035 0.2998 0.4312 0.025 Uiso calc R 1 . .
    H H7B 0.5306 0.3689 0.3204 0.025 Uiso calc R 1 . .
    C C8 0.68755(18) 0.18549(14) 0.41469(14) 0.0182(4) Uani d . 1 . .
    C C9 0.64948(18) 0.17407(15) 0.52252(14) 0.0230(4) Uani d . 1 . .
    H H9 0.6024 0.2235 0.5550 0.028 Uiso calc R 1 . .
    C C10 0.68127(19) 0.08799(16) 0.58429(16) 0.0264(4) Uani d . 1 . .
    H H10 0.6532 0.0783 0.6582 0.032 Uiso calc R 1 . .
    C C11 0.75186(19) 0.01810(16) 0.53968(16) 0.0266(4) Uani d . 1 . .
    H H11 0.7727 -0.0389 0.5832 0.032 Uiso calc R 1 . .
    C C12 0.79414(19) 0.02947(15) 0.43000(15) 0.0223(4) Uani d . 1 . .
    C C13 0.86924(19) -0.03935(15) 0.38004(16) 0.0254(4) Uani d . 1 . .
    H H13 0.8926 -0.0969 0.4213 0.030 Uiso calc R 1 . .
    C C14 0.90839(19) -0.02426(15) 0.27382(16) 0.0250(4) Uani d . 1 . .
    H H14 0.9593 -0.0712 0.2427 0.030 Uiso calc R 1 . .
    C C15 0.87524(18) 0.05926(14) 0.20896(15) 0.0203(4) Uani d . 1 . .
    H H15 0.9025 0.0684 0.1348 0.024 Uiso calc R 1 . .
    C C16 0.80270(17) 0.12715(14) 0.25529(14) 0.0171(4) Uani d . 1 . .
    C C17 0.69340(17) 0.27509(14) 0.24203(14) 0.0168(4) Uani d . 1 . .
    H H17 0.6660 0.3287 0.1978 0.020 Uiso calc R 1 . .
    C C18 0.76120(17) 0.11481(14) 0.36533(14) 0.0177(4) Uani d . 1 . .
    C C19 0.81402(19) 0.23771(15) 0.08085(14) 0.0204(4) Uani d . 1 . .
    H H19A 0.7622 0.1649 0.0260 0.024 Uiso calc R 1 . .
    H H19B 0.9186 0.2525 0.0851 0.024 Uiso calc R 1 . .
    C C20 0.78569(18) 0.34486(15) 0.03857(14) 0.0189(4) Uani d . 1 . .
    C C21 0.67085(18) 0.32839(15) -0.04710(14) 0.0198(4) Uani d . 1 . .
    C C22 0.58415(19) 0.21358(15) -0.10874(15) 0.0232(4) Uani d . 1 . .
    H H22 0.6033 0.1432 -0.0922 0.028 Uiso calc R 1 . .
    C C23 0.4749(2) 0.20365(16) -0.19052(15) 0.0276(4) Uani d . 1 . .
    H H23 0.4210 0.1267 -0.2316 0.033 Uiso calc R 1 . .
    C C24 0.4395(2) 0.30512(17) -0.21595(16) 0.0295(4) Uani d . 1 . .
    H H24 0.3605 0.2955 -0.2716 0.035 Uiso calc R 1 . .
    C C25 0.51861(19) 0.41642(17) -0.16064(15) 0.0265(4) Uani d . 1 . .
    H H25 0.4944 0.4843 -0.1780 0.032 Uiso calc R 1 . .
    C C26 0.63810(19) 0.43274(15) -0.07648(14) 0.0205(4) Uani d . 1 . .
    C C27 0.72088(18) 0.54694(15) -0.02117(14) 0.0221(4) Uani d . 1 . .
    H H27 0.6969 0.6148 -0.0393 0.026 Uiso calc R 1 . .
    C C28 0.83807(18) 0.56432(15) 0.06025(14) 0.0204(4) Uani d . 1 . .
    C C29 0.92430(19) 0.68278(15) 0.11489(15) 0.0244(4) Uani d . 1 . .
    H H29 0.9021 0.7508 0.0948 0.029 Uiso calc R 1 . .
    C C30 1.0374(2) 0.69881(16) 0.19508(16) 0.0264(4) Uani d . 1 . .
    H H30 1.0940 0.7779 0.2304 0.032 Uiso calc R 1 . .
    C C31 1.07145(19) 0.59810(16) 0.22627(15) 0.0249(4) Uani d . 1 . .
    H H31 1.1508 0.6104 0.2825 0.030 Uiso calc R 1 . .
    C C32 0.99184(18) 0.48391(15) 0.17669(14) 0.0208(4) Uani d . 1 . .
    H H32 1.0161 0.4177 0.1994 0.025 Uiso calc R 1 . .
    C C33 0.87223(18) 0.46190(15) 0.09092(14) 0.0192(4) Uani d . 1 . .
    F F1 0.40915(11) 0.24779(9) 0.12667(9) 0.0327(3) Uani d . 1 A .
    F F2 0.2510(4) 0.1531(2) 0.2443(3) 0.0547(10) Uani d P 0.645(4) A 1
    F F3 0.1733(2) 0.1364(2) 0.0581(3) 0.0549(11) Uani d P 0.645(4) A 1
    F F4 0.3399(3) 0.05825(18) 0.01761(18) 0.0455(8) Uani d P 0.645(4) A 1
    F F5 0.4188(2) 0.07577(17) 0.2026(2) 0.0432(8) Uani d P 0.645(4) A 1
    F F2' 0.3311(7) 0.1323(6) 0.2590(4) 0.075(3) Uani d P 0.355(4) A 2
    F F3' 0.1746(4) 0.1825(3) 0.1473(5) 0.0555(17) Uani d P 0.355(4) A 2
    F F4' 0.2570(6) 0.1275(4) -0.0041(3) 0.066(2) Uani d P 0.355(4) A 2
    F F5' 0.4147(6) 0.0736(4) 0.1032(8) 0.087(3) Uani d P 0.355(4) A 2
    F F6 0.18320(13) -0.02144(10) 0.13375(11) 0.0468(3) Uani d . 1 A .
    P P1 0.29507(5) 0.11278(4) 0.12934(4) 0.02730(16) Uani d . 1 . .
loop_
    _atom_site_aniso_label
    _atom_site_aniso_U_11
    _atom_site_aniso_U_22
    _atom_site_aniso_U_33
    _atom_site_aniso_U_12
    _atom_site_aniso_U_13
    _atom_site_aniso_U_23
    N1 0.0184(7) 0.0182(7) 0.0149(8) 0.0068(6) 0.0022(6) 0.0015(6)
    N2 0.0189(7) 0.0162(7) 0.0146(8) 0.0065(6) 0.0007(6) 0.0022(5)
    C1 0.0358(11) 0.0290(11) 0.0294(11) 0.0094(9) 0.0118(9) -0.0018(8)
    C2 0.0348(12) 0.0277(11) 0.0437(14) 0.0042(9) 0.0139(10) -0.0022(9)
    C3 0.0293(11) 0.0254(10) 0.0358(12) 0.0089(8) -0.0007(9) -0.0068(8)
    C4 0.0307(11) 0.0321(11) 0.0208(10) 0.0162(8) -0.0003(8) -0.0044(8)
    C5 0.0252(10) 0.0271(10) 0.0236(10) 0.0129(8) 0.0031(8) 0.0030(7)
    C6 0.0220(9) 0.0238(9) 0.0207(10) 0.0129(7) 0.0035(7) 0.0024(7)
    C7 0.0216(9) 0.0240(9) 0.0200(10) 0.0119(7) 0.0034(7) 0.0013(7)
    C8 0.0180(9) 0.0176(9) 0.0161(9) 0.0033(7) -0.0022(7) 0.0036(7)
    C9 0.0241(10) 0.0243(10) 0.0199(10) 0.0074(8) 0.0033(8) 0.0041(7)
    C10 0.0275(10) 0.0285(10) 0.0180(10) 0.0024(8) 0.0025(8) 0.0078(7)
    C11 0.0271(10) 0.0245(10) 0.0254(11) 0.0060(8) -0.0033(8) 0.0096(8)
    C12 0.0216(9) 0.0166(9) 0.0234(10) 0.0020(7) -0.0052(7) 0.0035(7)
    C13 0.0280(10) 0.0199(9) 0.0280(11) 0.0101(8) -0.0058(8) 0.0046(7)
    C14 0.0251(10) 0.0184(9) 0.0317(11) 0.0100(8) -0.0018(8) -0.0001(7)
    C15 0.0215(9) 0.0173(9) 0.0203(10) 0.0058(7) 0.0001(7) 0.0000(7)
    C16 0.0154(8) 0.0145(8) 0.0185(9) 0.0031(6) -0.0031(7) 0.0020(6)
    C17 0.0171(9) 0.0174(8) 0.0152(9) 0.0057(7) 0.0001(7) 0.0023(6)
    C18 0.0152(8) 0.0150(8) 0.0185(9) 0.0016(6) -0.0032(7) 0.0005(7)
    C19 0.0273(10) 0.0218(9) 0.0148(9) 0.0113(7) 0.0053(7) 0.0029(7)
    C20 0.0241(9) 0.0204(9) 0.0156(9) 0.0105(7) 0.0080(7) 0.0040(7)
    C21 0.0230(9) 0.0228(9) 0.0157(9) 0.0086(7) 0.0080(7) 0.0060(7)
    C22 0.0281(10) 0.0210(9) 0.0200(10) 0.0068(7) 0.0080(8) 0.0039(7)
    C23 0.0279(10) 0.0262(10) 0.0225(10) 0.0026(8) 0.0030(8) 0.0001(8)
    C24 0.0246(10) 0.0376(11) 0.0235(11) 0.0076(8) 0.0001(8) 0.0059(8)
    C25 0.0267(10) 0.0318(11) 0.0239(10) 0.0127(8) 0.0052(8) 0.0088(8)
    C26 0.0235(9) 0.0246(9) 0.0160(9) 0.0104(7) 0.0072(7) 0.0049(7)
    C27 0.0285(10) 0.0231(9) 0.0199(10) 0.0139(8) 0.0068(8) 0.0073(7)
    C28 0.0230(9) 0.0206(9) 0.0199(10) 0.0094(7) 0.0059(7) 0.0040(7)
    C29 0.0314(10) 0.0200(9) 0.0236(10) 0.0109(8) 0.0065(8) 0.0028(7)
    C30 0.0289(10) 0.0207(10) 0.0267(11) 0.0056(8) 0.0052(8) -0.0013(7)
    C31 0.0230(9) 0.0294(10) 0.0211(10) 0.0080(8) 0.0031(7) 0.0024(8)
    C32 0.0238(9) 0.0227(9) 0.0191(10) 0.0108(7) 0.0062(7) 0.0058(7)
    C33 0.0222(9) 0.0224(9) 0.0153(9) 0.0091(7) 0.0070(7) 0.0046(7)
    F1 0.0280(6) 0.0320(6) 0.0335(7) 0.0037(5) 0.0002(5) 0.0139(5)
    F2 0.085(2) 0.0287(12) 0.047(2) 0.0098(14) 0.0414(19) -0.0042(11)
    F3 0.0300(12) 0.0377(13) 0.089(3) 0.0041(10) -0.0160(14) 0.0271(14)
    F4 0.0612(18) 0.0338(12) 0.0269(12) -0.0031(11) 0.0200(11) -0.0041(9)
    F5 0.0394(13) 0.0247(10) 0.0576(17) 0.0043(8) -0.0149(12) 0.0163(10)
    F2' 0.083(5) 0.074(4) 0.029(3) -0.024(3) -0.008(3) 0.031(3)
    F3' 0.030(2) 0.031(2) 0.099(5) 0.0025(16) 0.022(2) -0.005(2)
    F4' 0.072(4) 0.065(3) 0.026(2) -0.016(3) 0.000(2) -0.0096(19)
    F5' 0.062(3) 0.031(2) 0.192(10) 0.033(2) 0.064(5) 0.029(4)
    F6 0.0406(7) 0.0306(7) 0.0563(9) -0.0037(5) 0.0159(6) -0.0043(6)
    P1 0.0263(3) 0.0282(3) 0.0224(3) 0.0036(2) 0.0047(2) 0.0008(2)
_geom_special_details
;
 All esds (except the esd in the dihedral angle between two l.s. planes)
 are estimated using the full covariance matrix.  The cell esds are taken
 into account individually in the estimation of esds in distances, angles
 and torsion angles; correlations between esds in cell parameters are only
 used when they are defined by crystal symmetry.  An approximate (isotropic)
 treatment of cell esds is used for estimating esds involving l.s. planes.
;
loop_
    _geom_bond_atom_site_label_1
    _geom_bond_atom_site_label_2
    _geom_bond_site_symmetry_2
    _geom_bond_distance
    _geom_bond_publ_flag
    N1 C17 . 1.316(2) ?
    N1 C8 . 1.425(2) ?
    N1 C7 . 1.475(2) ?
    N2 C17 . 1.312(2) ?
    N2 C16 . 1.428(2) ?
    N2 C19 . 1.501(2) ?
    C1 C2 . 1.387(3) ?
    C1 C6 . 1.390(3) ?
    C1 H1 . 0.9500 ?
    C2 C3 . 1.379(3) ?
    C2 H2 . 0.9500 ?
    C3 C4 . 1.385(3) ?
    C3 H3 . 0.9500 ?
    C4 C5 . 1.386(2) ?
    C4 H4 . 0.9500 ?
    C5 C6 . 1.380(2) ?
    C5 H5 . 0.9500 ?
    C6 C7 . 1.516(2) ?
    C7 H7A . 0.9900 ?
    C7 H7B . 0.9900 ?
    C8 C9 . 1.374(2) ?
    C8 C18 . 1.420(2) ?
    C9 C10 . 1.408(2) ?
    C9 H9 . 0.9500 ?
    C10 C11 . 1.367(3) ?
    C10 H10 . 0.9500 ?
    C11 C12 . 1.409(3) ?
    C11 H11 . 0.9500 ?
    C12 C13 . 1.418(3) ?
    C12 C18 . 1.425(2) ?
    C13 C14 . 1.363(3) ?
    C13 H13 . 0.9500 ?
    C14 C15 . 1.410(2) ?
    C14 H14 . 0.9500 ?
    C15 C16 . 1.372(2) ?
    C15 H15 . 0.9500 ?
    C16 C18 . 1.411(2) ?
    C17 H17 . 0.9500 ?
    C19 C20 . 1.507(2) ?
    C19 H19A . 0.9900 ?
    C19 H19B . 0.9900 ?
    C20 C21 . 1.410(2) ?
    C20 C33 . 1.412(2) ?
    C21 C22 . 1.432(2) ?
    C21 C26 . 1.445(2) ?
    C22 C23 . 1.359(2) ?
    C22 H22 . 0.9500 ?
    C23 C24 . 1.414(3) ?
    C23 H23 . 0.9500 ?
    C24 C25 . 1.358(2) ?
    C24 H24 . 0.9500 ?
    C25 C26 . 1.432(2) ?
    C25 H25 . 0.9500 ?
    C26 C27 . 1.391(2) ?
    C27 C28 . 1.393(2) ?
    C27 H27 . 0.9500 ?
    C28 C29 . 1.433(2) ?
    C28 C33 . 1.435(2) ?
    C29 C30 . 1.359(3) ?
    C29 H29 . 0.9500 ?
    C30 C31 . 1.417(2) ?
    C30 H30 . 0.9500 ?
    C31 C32 . 1.362(2) ?
    C31 H31 . 0.9500 ?
    C32 C33 . 1.433(2) ?
    C32 H32 . 0.9500 ?
    F1 P1 . 1.6135(11) ?
    F2 P1 . 1.564(2) ?
    F3 P1 . 1.5353(19) ?
    F4 P1 . 1.600(2) ?
    F5 P1 . 1.6477(19) ?
    F2' P1 . 1.533(5) ?
    F3' P1 . 1.697(4) ?
    F4' P1 . 1.636(4) ?
    F5' P1 . 1.471(4) ?
    F6 P1 . 1.6021(12) ?
loop_
    _geom_angle_atom_site_label_1
    _geom_angle_atom_site_label_2
    _geom_angle_atom_site_label_3
    _geom_angle_site_symmetry_1
    _geom_angle_site_symmetry_3
    _geom_angle
    _geom_angle_publ_flag
    C17 N1 C8 . . 120.62(14) ?
    C17 N1 C7 . . 118.36(14) ?
    C8 N1 C7 . . 121.02(14) ?
    C17 N2 C16 . . 120.01(14) ?
    C17 N2 C19 . . 120.46(14) ?
    C16 N2 C19 . . 119.52(13) ?
    C2 C1 C6 . . 120.56(18) ?
    C2 C1 H1 . . 119.7 ?
    C6 C1 H1 . . 119.7 ?
    C3 C2 C1 . . 120.07(18) ?
    C3 C2 H2 . . 120.0 ?
    C1 C2 H2 . . 120.0 ?
    C2 C3 C4 . . 119.72(17) ?
    C2 C3 H3 . . 120.1 ?
    C4 C3 H3 . . 120.1 ?
    C3 C4 C5 . . 119.99(18) ?
    C3 C4 H4 . . 120.0 ?
    C5 C4 H4 . . 120.0 ?
    C6 C5 C4 . . 120.76(17) ?
    C6 C5 H5 . . 119.6 ?
    C4 C5 H5 . . 119.6 ?
    C5 C6 C1 . . 118.88(16) ?
    C5 C6 C7 . . 120.93(16) ?
    C1 C6 C7 . . 120.11(16) ?
    N1 C7 C6 . . 112.65(13) ?
    N1 C7 H7A . . 109.1 ?
    C6 C7 H7A . . 109.1 ?
    N1 C7 H7B . . 109.1 ?
    C6 C7 H7B . . 109.1 ?
    H7A C7 H7B . . 107.8 ?
    C9 C8 C18 . . 121.59(16) ?
    C9 C8 N1 . . 122.67(15) ?
    C18 C8 N1 . . 115.74(15) ?
    C8 C9 C10 . . 119.04(17) ?
    C8 C9 H9 . . 120.5 ?
    C10 C9 H9 . . 120.5 ?
    C11 C10 C9 . . 121.11(17) ?
    C11 C10 H10 . . 119.4 ?
    C9 C10 H10 . . 119.4 ?
    C10 C11 C12 . . 120.93(17) ?
    C10 C11 H11 . . 119.5 ?
    C12 C11 H11 . . 119.5 ?
    C11 C12 C13 . . 123.40(16) ?
    C11 C12 C18 . . 118.90(16) ?
    C13 C12 C18 . . 117.71(16) ?
    C14 C13 C12 . . 121.02(16) ?
    C14 C13 H13 . . 119.5 ?
    C12 C13 H13 . . 119.5 ?
    C13 C14 C15 . . 121.62(17) ?
    C13 C14 H14 . . 119.2 ?
    C15 C14 H14 . . 119.2 ?
    C16 C15 C14 . . 118.59(17) ?
    C16 C15 H15 . . 120.7 ?
    C14 C15 H15 . . 120.7 ?
    C15 C16 C18 . . 121.50(16) ?
    C15 C16 N2 . . 122.08(16) ?
    C18 C16 N2 . . 116.42(15) ?
    N2 C17 N1 . . 125.09(15) ?
    N2 C17 H17 . . 117.5 ?
    N1 C17 H17 . . 117.5 ?
    C16 C18 C8 . . 122.03(15) ?
    C16 C18 C12 . . 119.56(16) ?
    C8 C18 C12 . . 118.41(16) ?
    N2 C19 C20 . . 112.12(13) ?
    N2 C19 H19A . . 109.2 ?
    C20 C19 H19A . . 109.2 ?
    N2 C19 H19B . . 109.2 ?
    C20 C19 H19B . . 109.2 ?
    H19A C19 H19B . . 107.9 ?
    C21 C20 C33 . . 120.73(15) ?
    C21 C20 C19 . . 120.84(15) ?
    C33 C20 C19 . . 118.35(15) ?
    C20 C21 C22 . . 123.91(16) ?
    C20 C21 C26 . . 118.90(15) ?
    C22 C21 C26 . . 117.19(16) ?
    C23 C22 C21 . . 121.10(17) ?
    C23 C22 H22 . . 119.5 ?
    C21 C22 H22 . . 119.5 ?
    C22 C23 C24 . . 121.57(17) ?
    C22 C23 H23 . . 119.2 ?
    C24 C23 H23 . . 119.2 ?
    C25 C24 C23 . . 119.87(18) ?
    C25 C24 H24 . . 120.1 ?
    C23 C24 H24 . . 120.1 ?
    C24 C25 C26 . . 120.87(17) ?
    C24 C25 H25 . . 119.6 ?
    C26 C25 H25 . . 119.6 ?
    C27 C26 C25 . . 120.98(16) ?
    C27 C26 C21 . . 119.68(16) ?
    C25 C26 C21 . . 119.32(16) ?
    C26 C27 C28 . . 121.61(16) ?
    C26 C27 H27 . . 119.2 ?
    C28 C27 H27 . . 119.2 ?
    C27 C28 C29 . . 121.05(16) ?
    C27 C28 C33 . . 119.59(15) ?
    C29 C28 C33 . . 119.36(16) ?
    C30 C29 C28 . . 120.69(16) ?
    C30 C29 H29 . . 119.7 ?
    C28 C29 H29 . . 119.7 ?
    C29 C30 C31 . . 120.31(16) ?
    C29 C30 H30 . . 119.8 ?
    C31 C30 H30 . . 119.8 ?
    C32 C31 C30 . . 120.85(17) ?
    C32 C31 H31 . . 119.6 ?
    C30 C31 H31 . . 119.6 ?
    C31 C32 C33 . . 121.20(16) ?
    C31 C32 H32 . . 119.4 ?
    C33 C32 H32 . . 119.4 ?
    C20 C33 C32 . . 123.01(16) ?
    C20 C33 C28 . . 119.38(16) ?
    C32 C33 C28 . . 117.59(15) ?
    F5' P1 F2' . . 97.4(5) ?
    F5' P1 F3 . . 134.8(4) ?
    F2' P1 F3 . . 127.7(3) ?
    F5' P1 F2 . . 132.0(4) ?
    F2' P1 F2 . . 34.6(3) ?
    F3 P1 F2 . . 93.12(18) ?
    F5' P1 F4 . . 44.5(3) ?
    F2' P1 F4 . . 141.3(4) ?
    F3 P1 F4 . . 90.88(17) ?
    F2 P1 F4 . . 173.66(14) ?
    F5' P1 F6 . . 94.76(17) ?
    F2' P1 F6 . . 91.31(19) ?
    F3 P1 F6 . . 87.39(9) ?
    F2 P1 F6 . . 88.91(11) ?
    F4 P1 F6 . . 86.36(8) ?
    F5' P1 F1 . . 84.92(17) ?
    F2' P1 F1 . . 87.91(19) ?
    F3 P1 F1 . . 93.42(9) ?
    F2 P1 F1 . . 90.69(11) ?
    F4 P1 F1 . . 93.98(8) ?
    F6 P1 F1 . . 179.11(7) ?
    F5' P1 F4' . . 91.6(4) ?
    F2' P1 F4' . . 165.3(3) ?
    F3 P1 F4' . . 43.9(2) ?
    F2 P1 F4' . . 135.0(3) ?
    F4 P1 F4' . . 50.3(2) ?
    F6 P1 F4' . . 99.54(15) ?
    F1 P1 F4' . . 81.30(15) ?
    F5' P1 F5 . . 43.9(3) ?
    F2' P1 F5 . . 54.1(3) ?
    F3 P1 F5 . . 175.39(11) ?
    F2 P1 F5 . . 88.54(16) ?
    F4 P1 F5 . . 87.11(15) ?
    F6 P1 F5 . . 88.35(9) ?
    F1 P1 F5 . . 90.85(8) ?
    F4' P1 F5 . . 135.5(3) ?
    F5' P1 F3' . . 168.7(2) ?
    F2' P1 F3' . . 86.9(3) ?
    F3 P1 F3' . . 41.43(18) ?
    F2 P1 F3' . . 52.9(2) ?
    F4 P1 F3' . . 131.8(2) ?
    F6 P1 F3' . . 95.57(13) ?
    F1 P1 F3' . . 84.82(13) ?
    F4' P1 F3' . . 82.2(3) ?
    F5 P1 F3' . . 141.0(2) ?
loop_
    _geom_torsion_atom_site_label_1
    _geom_torsion_atom_site_label_2
    _geom_torsion_atom_site_label_3
    _geom_torsion_atom_site_label_4
    _geom_torsion_site_symmetry_1
    _geom_torsion_site_symmetry_2
    _geom_torsion_site_symmetry_3
    _geom_torsion_site_symmetry_4
    _geom_torsion
    _geom_torsion_publ_flag
    C6 C1 C2 C3 . . . . -1.1(3) ?
    C1 C2 C3 C4 . . . . 1.7(3) ?
    C2 C3 C4 C5 . . . . -1.3(3) ?
    C3 C4 C5 C6 . . . . 0.3(3) ?
    C4 C5 C6 C1 . . . . 0.3(3) ?
    C4 C5 C6 C7 . . . . -176.36(16) ?
    C2 C1 C6 C5 . . . . 0.1(3) ?
    C2 C1 C6 C7 . . . . 176.79(17) ?
    C17 N1 C7 C6 . . . . -97.27(17) ?
    C8 N1 C7 C6 . . . . 82.48(19) ?
    C5 C6 C7 N1 . . . . -123.00(17) ?
    C1 C6 C7 N1 . . . . 60.4(2) ?
    C17 N1 C8 C9 . . . . -179.79(15) ?
    C7 N1 C8 C9 . . . . 0.5(2) ?
    C17 N1 C8 C18 . . . . -0.3(2) ?
    C7 N1 C8 C18 . . . . 179.97(13) ?
    C18 C8 C9 C10 . . . . -1.6(3) ?
    N1 C8 C9 C10 . . . . 177.89(15) ?
    C8 C9 C10 C11 . . . . 1.5(3) ?
    C9 C10 C11 C12 . . . . -0.5(3) ?
    C10 C11 C12 C13 . . . . 179.12(16) ?
    C10 C11 C12 C18 . . . . -0.4(3) ?
    C11 C12 C13 C14 . . . . -179.60(16) ?
    C18 C12 C13 C14 . . . . 0.0(2) ?
    C12 C13 C14 C15 . . . . -0.5(3) ?
    C13 C14 C15 C16 . . . . 0.5(3) ?
    C14 C15 C16 C18 . . . . 0.0(2) ?
    C14 C15 C16 N2 . . . . 179.37(15) ?
    C17 N2 C16 C15 . . . . 178.13(14) ?
    C19 N2 C16 C15 . . . . -2.8(2) ?
    C17 N2 C16 C18 . . . . -2.4(2) ?
    C19 N2 C16 C18 . . . . 176.65(13) ?
    C16 N2 C17 N1 . . . . 3.9(2) ?
    C19 N2 C17 N1 . . . . -175.18(14) ?
    C8 N1 C17 N2 . . . . -2.5(2) ?
    C7 N1 C17 N2 . . . . 177.28(14) ?
    C15 C16 C18 C8 . . . . 179.28(15) ?
    N2 C16 C18 C8 . . . . -0.2(2) ?
    C15 C16 C18 C12 . . . . -0.4(2) ?
    N2 C16 C18 C12 . . . . -179.89(14) ?
    C9 C8 C18 C16 . . . . -179.03(15) ?
    N1 C8 C18 C16 . . . . 1.5(2) ?
    C9 C8 C18 C12 . . . . 0.7(2) ?
    N1 C8 C18 C12 . . . . -178.82(14) ?
    C11 C12 C18 C16 . . . . -179.93(15) ?
    C13 C12 C18 C16 . . . . 0.5(2) ?
    C11 C12 C18 C8 . . . . 0.3(2) ?
    C13 C12 C18 C8 . . . . -179.26(14) ?
    C17 N2 C19 C20 . . . . 7.6(2) ?
    C16 N2 C19 C20 . . . . -171.50(14) ?
    N2 C19 C20 C21 . . . . -104.92(18) ?
    N2 C19 C20 C33 . . . . 71.8(2) ?
    C33 C20 C21 C22 . . . . 176.07(16) ?
    C19 C20 C21 C22 . . . . -7.2(3) ?
    C33 C20 C21 C26 . . . . -3.2(2) ?
    C19 C20 C21 C26 . . . . 173.47(15) ?
    C20 C21 C22 C23 . . . . -179.96(17) ?
    C26 C21 C22 C23 . . . . -0.7(3) ?
    C21 C22 C23 C24 . . . . -1.8(3) ?
    C22 C23 C24 C25 . . . . 2.2(3) ?
    C23 C24 C25 C26 . . . . 0.0(3) ?
    C24 C25 C26 C27 . . . . 178.84(17) ?
    C24 C25 C26 C21 . . . . -2.5(3) ?
    C20 C21 C26 C27 . . . . 0.8(2) ?
    C22 C21 C26 C27 . . . . -178.56(15) ?
    C20 C21 C26 C25 . . . . -177.89(15) ?
    C22 C21 C26 C25 . . . . 2.8(2) ?
    C25 C26 C27 C28 . . . . -179.52(16) ?
    C21 C26 C27 C28 . . . . 1.8(3) ?
    C26 C27 C28 C29 . . . . 178.68(16) ?
    C26 C27 C28 C33 . . . . -2.0(3) ?
    C27 C28 C29 C30 . . . . 179.29(17) ?
    C33 C28 C29 C30 . . . . 0.0(3) ?
    C28 C29 C30 C31 . . . . -0.3(3) ?
    C29 C30 C31 C32 . . . . 0.0(3) ?
    C30 C31 C32 C33 . . . . 0.6(3) ?
    C21 C20 C33 C32 . . . . -178.74(16) ?
    C19 C20 C33 C32 . . . . 4.5(3) ?
    C21 C20 C33 C28 . . . . 3.1(3) ?
    C19 C20 C33 C28 . . . . -173.69(15) ?
    C31 C32 C33 C20 . . . . -179.07(17) ?
    C31 C32 C33 C28 . . . . -0.8(3) ?
    C27 C28 C33 C20 . . . . -0.5(3) ?
    C29 C28 C33 C20 . . . . 178.87(15) ?
    C27 C28 C33 C32 . . . . -178.75(15) ?
    C29 C28 C33 C32 . . . . 0.6(2) ?
loop_
    _geom_hbond_atom_site_label_D
    _geom_hbond_atom_site_label_H
    _geom_hbond_atom_site_label_A
    _geom_hbond_site_symmetry_A
    _geom_hbond_distance_DH
    _geom_hbond_distance_HA
    _geom_hbond_distance_DA
    _geom_hbond_angle_DHA
    C10 H10 F5 2_656 0.95 2.52 3.327(3) 142
    C11 H11 F2 2_656 0.95 2.53 3.393(4) 151
    C19 H19A F4 2_655 0.99 2.48 3.368(3) 150
    C27 H27 F1 2_665 0.95 2.47 3.401(2) 165
    C29 H29 F3 2_665 0.95 2.55 3.400(3) 149
