# Supplementary material for: 3-(9-Anthrylmethyl)-1-benzylperimi­dinium hexa­fluoro­phosphate
Source: Acta Crystallogr Sect E Struct Rep Online. 2009 May 14;65(Pt 6):o1274. doi: 10.1107/S1600536809017140 (PMC2969606; doi:10.1107/S1600536809017140)
Supplement: Supplementary file 2 [file e-65-o1274-Isup2.hkl]

# 
# h,k,l, Fc-squared, Fo-squared, sigma(Fo-squared) and status flag 
# 
data_I
_shelx_title '  _R80720a' 
_shelx_refln_list_code          4 
_shelx_F_calc_maximum      114.11 
_exptl_crystal_F_000       612.00 
_reflns_d_resolution_high  0.8255 
 
loop_ 
 _symmetry_equiv_pos_as_xyz 
 'x, y, z' 
 '-x, -y, -z' 
 
_cell_length_a     9.9596 
_cell_length_b    11.8644 
_cell_length_c    11.8994 
_cell_angle_alpha  94.436 
_cell_angle_beta   95.159 
_cell_angle_gamma 110.399 
 
_shelx_F_squared_multiplier     1.000 
 
loop_ 
 _refln_index_h 
 _refln_index_k 
 _refln_index_l 
 _refln_F_squared_calc 
 _refln_F_squared_meas 
 _refln_F_squared_sigma 
 _refln_observed_status 
   1   0   0      477.16      401.40      7.43 o 
   2   0   0    13020.95    11901.12     37.89 o 
   3   0   0       19.08       11.22      3.35 o 
   4   0   0      346.09      353.95     10.63 o 
   5   0   0        5.50        6.35      3.43 o 
   6   0   0      116.49      120.77      6.50 o 
   7   0   0       44.72       38.99      3.88 o 
   8   0   0      321.85      329.76     11.49 o 
   9   0   0      117.86      122.94      5.95 o 
  10   0   0       53.38       51.77     13.33 o 
  11   0   0       68.63       66.97      8.73 o 
 -11   1   0        0.65       -0.20      2.98 o 
 -10   1   0       22.53       16.35      5.01 o 
  -9   1   0        4.13        2.18      3.22 o 
  -8   1   0      169.25      166.04     14.87 o 
  -7   1   0       56.71       79.14      8.02 o 
  -6   1   0     1665.34     1730.86     30.85 o 
  -5   1   0      346.02      355.25     13.03 o 
  -4   1   0      421.20      414.51     12.27 o 
  -3   1   0        3.43        4.14      2.58 o 
  -2   1   0      997.02      978.89     12.55 o 
  -1   1   0      998.33      802.26      6.40 o 
   1   1   0      422.99      357.01      9.77 o 
   2   1   0     6791.54     6028.42     50.10 o 
   3   1   0     1281.53     1323.42     18.10 o 
   4   1   0      231.69      243.82      7.20 o 
   5   1   0       39.99       30.97      3.50 o 
   6   1   0      345.68      373.54      8.56 o 
   7   1   0      228.84      229.00      6.27 o 
   8   1   0      892.78      882.32     21.12 o 
   9   1   0        0.01        3.01      2.99 o 
  10   1   0      489.93      473.01     15.31 o 
 -11   2   0      170.44      183.98     16.31 o 
 -10   2   0        3.46        5.04      3.94 o 
  -9   2   0       33.35       34.29      8.13 o 
  -8   2   0      397.92      397.45     14.70 o 
  -7   2   0      286.95      298.83     12.80 o 
  -6   2   0       13.13       20.84      6.14 o 
  -5   2   0       42.07       45.04      3.83 o 
  -4   2   0      464.34      410.24     12.83 o 
  -3   2   0       86.12       81.58      3.16 o 
  -2   2   0     7598.25     6844.59     78.68 o 
  -1   2   0     3573.25     3314.41     27.17 o 
   0   2   0      501.91      498.58     12.73 o 
   1   2   0     1015.69      983.33      8.90 o 
   2   2   0      248.46      219.32      7.50 o 
   3   2   0      884.47      889.33     12.53 o 
   4   2   0      253.29      253.17      9.89 o 
   5   2   0      107.91      104.83      9.23 o 
   6   2   0      410.29      385.55      7.13 o 
   7   2   0      147.20      141.83      9.78 o 
   8   2   0       14.67       19.21      3.71 o 
   9   2   0       75.18       67.47      5.05 o 
  10   2   0       38.97       32.08     14.28 o 
 -11   3   0       17.85       12.06     11.70 o 
 -10   3   0       39.19       30.90     15.03 o 
  -9   3   0        5.55        3.30      3.57 o 
  -8   3   0      239.40      242.77     11.55 o 
  -7   3   0        0.02        2.96      3.87 o 
  -6   3   0     1038.99     1041.36     26.11 o 
  -5   3   0        6.58        8.11      2.41 o 
  -4   3   0       27.22       36.94      2.73 o 
  -3   3   0     5081.58     4722.80     92.84 o 
  -2   3   0      574.59      593.96     15.90 o 
  -1   3   0     7246.79     6413.32     74.20 o 
   0   3   0       47.24       44.89      1.33 o 
   1   3   0      116.36       94.82      1.84 o 
   2   3   0     2372.23     2154.92     17.60 o 
   3   3   0       59.24       62.78      3.70 o 
   4   3   0     1643.05     1549.28     19.50 o 
   5   3   0        3.31        5.89      2.42 o 
   6   3   0       13.58       16.69      4.52 o 
   7   3   0       72.57       79.11      4.24 o 
   8   3   0      249.65      250.72      6.47 o 
   9   3   0       97.67      105.30     35.91 o 
  10   3   0        5.72        8.36      6.48 o 
 -11   4   0        8.86       11.78      4.69 o 
 -10   4   0        6.65        4.74      3.57 o 
  -9   4   0       80.42       71.71      7.25 o 
  -8   4   0        0.03        2.57      3.35 o 
  -7   4   0      441.89      432.90     14.66 o 
  -6   4   0       11.02        7.70      2.67 o 
  -5   4   0      266.50      220.89      7.28 o 
  -4   4   0        9.71       10.70      4.01 o 
  -3   4   0     3851.03     3595.64     67.70 o 
  -2   4   0        1.45        2.70      2.02 o 
  -1   4   0       77.32       68.30      1.94 o 
   0   4   0       37.77       41.81      1.88 o 
   1   4   0       33.73       31.88      1.33 o 
   2   4   0     1960.32     1943.19     72.59 o 
   3   4   0     2325.97     2239.29     63.53 o 
   4   4   0      805.46      770.12     30.63 o 
   5   4   0      588.02      588.25     19.41 o 
   6   4   0      172.91      185.12      9.13 o 
   7   4   0        3.53        1.95      3.24 o 
   8   4   0       56.75       56.66      4.15 o 
   9   4   0       54.09       38.12     25.62 o 
 -12   5   0       39.75       42.22     14.48 o 
 -11   5   0        4.06        3.15      3.55 o 
 -10   5   0        1.67        4.60      4.03 o 
  -9   5   0      286.45      286.82     11.95 o 
  -8   5   0      323.67      336.74     19.26 o 
  -7   5   0     1005.32     1065.11     52.62 o 
  -6   5   0        1.74        1.77      2.24 o 
  -5   5   0     1033.36      973.02     14.59 o 
  -4   5   0      107.47      127.89      5.43 o 
  -3   5   0      994.42     1027.20     18.01 o 
  -2   5   0      699.14      676.31     23.62 o 
  -1   5   0      409.54      409.87     11.36 o 
   0   5   0      477.53      479.45     13.84 o 
   1   5   0      681.49      666.39     29.37 o 
   2   5   0      599.84      580.25     28.23 o 
   3   5   0     2482.16     2639.10     30.33 o 
   4   5   0      228.17      207.65      6.49 o 
   5   5   0        0.40        3.19      1.92 o 
   6   5   0      265.21      242.69      7.74 o 
   7   5   0       57.50       61.24      7.81 o 
   8   5   0       44.89       34.70     12.27 o 
   9   5   0        0.03        7.15      8.47 o 
 -11   6   0        3.75        5.68      4.68 o 
 -10   6   0       21.42       10.97      8.24 o 
  -9   6   0      970.72     1034.54     37.94 o 
  -8   6   0      184.15      189.36     10.96 o 
  -7   6   0       84.41       70.42      5.51 o 
  -6   6   0      179.07      198.75     10.79 o 
  -5   6   0      164.32      199.95      8.12 o 
  -4   6   0      935.36      993.72     16.12 o 
  -3   6   0      191.63      196.67      9.58 o 
  -2   6   0      369.23      382.24     13.88 o 
  -1   6   0        0.01        0.45      1.59 o 
   0   6   0        7.38        6.88      1.95 o 
   1   6   0     2747.16     2560.06     40.21 o 
   2   6   0        0.27        2.57      3.26 o 
   3   6   0     1064.23     1110.02     22.62 o 
   4   6   0       86.60       84.49      9.29 o 
   5   6   0      292.06      297.62     14.70 o 
   6   6   0       13.80       12.21      6.71 o 
   7   6   0       22.02       21.07      6.37 o 
   8   6   0       99.13       79.15     40.81 o 
 -11   7   0       34.37       14.97      6.91 o 
 -10   7   0      381.75      372.84     23.46 o 
  -9   7   0      139.49      137.79      6.09 o 
  -8   7   0      302.52      296.89     18.60 o 
  -7   7   0      122.40      129.28      7.25 o 
  -6   7   0      215.47      214.25     10.80 o 
  -5   7   0       22.11       19.66      5.49 o 
  -4   7   0       11.38        5.50      2.17 o 
  -3   7   0      110.79      105.35      9.47 o 
  -2   7   0      128.34      120.46      8.16 o 
  -1   7   0       11.66       13.03      2.80 o 
   0   7   0       61.66       56.66      2.33 o 
   1   7   0      638.12      634.53     31.73 o 
   2   7   0     2020.92     2033.03    157.56 o 
   3   7   0       83.70       80.40      5.92 o 
   4   7   0      330.25      363.92     21.84 o 
   5   7   0       39.08       43.63      9.58 o 
   6   7   0        3.69        5.95      2.54 o 
   7   7   0        4.89        4.08      3.49 o 
 -11   8   0        9.19       16.56      8.13 o 
 -10   8   0      812.62      894.63     37.28 o 
  -9   8   0        0.04        1.50      2.93 o 
  -8   8   0       42.32       40.93      4.26 o 
  -7   8   0      159.43      159.59      8.60 o 
  -6   8   0       21.89       18.97      5.35 o 
  -5   8   0      102.15       96.41      4.27 o 
  -4   8   0      155.56      140.38      5.61 o 
  -3   8   0        0.88        2.12      2.70 o 
  -2   8   0      365.37      343.60     13.39 o 
  -1   8   0       40.53       35.50      5.15 o 
   0   8   0       26.50       18.68      3.02 o 
   1   8   0        4.55        2.81      3.35 o 
   2   8   0      268.90      297.67      9.43 o 
   3   8   0        3.40        6.01      2.52 o 
   4   8   0      265.58      263.54     13.53 o 
   5   8   0       44.93       46.03      8.95 o 
   6   8   0       40.60       44.51      9.86 o 
 -11   9   0        5.32        5.56      5.47 o 
 -10   9   0       39.20       42.87      4.59 o 
  -9   9   0       12.58       12.40      3.59 o 
  -8   9   0       48.02       53.10      4.72 o 
  -7   9   0        5.14        6.60      3.36 o 
  -6   9   0      236.67      254.22     12.30 o 
  -5   9   0        7.94        7.21      5.36 o 
  -4   9   0     1044.66     1028.55     28.89 o 
  -3   9   0       72.87       73.14      5.57 o 
  -2   9   0      616.71      608.73     17.37 o 
  -1   9   0       33.45       33.55      2.53 o 
   0   9   0      555.47      580.22     27.03 o 
   1   9   0        8.38        6.43      2.59 o 
   2   9   0      172.79      188.51     13.37 o 
   3   9   0      237.00      193.87     17.65 o 
   4   9   0       63.73       41.10     10.88 o 
   5   9   0        6.87        5.04      3.44 o 
   6   9   0        0.18        1.13      3.90 o 
 -11  10   0        3.84        3.88      4.70 o 
 -10  10   0       10.36       13.43      4.33 o 
  -9  10   0        7.01        9.30      3.70 o 
  -8  10   0        2.42        0.95      1.66 o 
  -7  10   0       16.61       16.45      4.08 o 
  -6  10   0      866.70      871.33     23.17 o 
  -5  10   0      915.74      956.97     41.85 o 
  -4  10   0     3462.65     3601.72     81.68 o 
  -3  10   0      563.04      577.69     29.37 o 
  -2  10   0       85.89       79.70      7.19 o 
  -1  10   0        0.05        0.80      3.02 o 
   0  10   0       15.61       15.38      7.67 o 
   1  10   0       29.30       28.15     13.36 o 
   2  10   0       77.66       78.20     18.63 o 
   3  10   0        6.92        6.85      2.84 o 
   4  10   0       76.30       80.67     20.25 o 
   5  10   0       14.93       11.84      4.57 o 
 -10  11   0       10.95       12.26      4.50 o 
  -9  11   0        0.04        0.60      2.77 o 
  -8  11   0      173.13      164.44      8.82 o 
  -7  11   0      123.11      139.87      6.53 o 
  -6  11   0       52.54       54.79     13.40 o 
  -5  11   0      198.66      227.14     11.51 o 
  -4  11   0      113.38      126.39      5.70 o 
  -3  11   0      231.54      239.11      6.58 o 
  -2  11   0      249.16      253.64     25.17 o 
  -1  11   0      256.53      277.67     15.32 o 
   0  11   0       38.60       40.63     14.36 o 
   1  11   0       16.12       11.60      8.15 o 
   2  11   0        0.68        0.21      3.95 o 
   3  11   0       86.56      110.38     18.33 o 
  -9  12   0        0.34        2.22      3.29 o 
  -8  12   0       43.01       45.74     12.61 o 
  -7  12   0       18.10        6.12      5.44 o 
  -6  12   0       62.45       76.69      5.90 o 
  -5  12   0        4.86        2.81      3.03 o 
  -4  12   0        3.80        0.53      3.24 o 
  -3  12   0      159.09      154.92     38.24 o 
  -2  12   0      575.33      657.58     18.27 o 
  -1  12   0      200.17      223.69     12.54 o 
   0  12   0       38.89       42.31     19.71 o 
   1  12   0        0.97        3.56      4.35 o 
   2  12   0        6.74        2.05      3.62 o 
  -8  13   0        9.59       17.84      7.27 o 
  -7  13   0      139.70      119.08     18.62 o 
  -6  13   0      111.87      150.56     10.71 o 
  -5  13   0      173.60      193.52      9.44 o 
  -4  13   0        7.68        4.74      6.05 o 
  -3  13   0       12.82       12.05      6.15 o 
  -2  13   0      181.87      200.91     21.82 o 
  -1  13   0        0.00        4.65      4.22 o 
   0  13   0      124.37       97.77      7.83 o 
  -6  14   0        7.44        9.23      4.41 o 
  -5  14   0      188.51      222.93     11.57 o 
  -4  14   0        2.78        8.16      9.54 o 
  -3  14   0        0.80        2.00      2.47 o 
  -2  14   0       49.55       42.45     14.71 o 
   2 -14   1        9.28       13.76      7.83 o 
   3 -14   1      272.92      282.75     13.46 o 
   4 -14   1        4.64       13.32      8.95 o 
   5 -14   1      124.53      129.47      9.31 o 
   6 -14   1       11.36       15.93      7.29 o 
   0 -13   1        1.57        1.74      4.68 o 
   1 -13   1       23.13       25.53     12.66 o 
   2 -13   1        4.83        3.73      4.45 o 
   3 -13   1        0.16        3.97      4.55 o 
   4 -13   1        3.65        2.15      7.35 o 
   5 -13   1       99.02       96.02     15.72 o 
   6 -13   1       12.86       10.37      4.70 o 
   7 -13   1       65.29       79.31      5.30 o 
   8 -13   1        0.11        1.57      3.14 o 
  -2 -12   1       20.79       13.07      7.62 o 
  -1 -12   1       10.32       11.65      6.81 o 
   0 -12   1        2.18        1.80      2.90 o 
   1 -12   1       38.27       39.45     15.82 o 
   2 -12   1       10.42        5.74      4.56 o 
   3 -12   1       18.23       10.42      4.42 o 
   4 -12   1      211.62      212.19      7.39 o 
   5 -12   1        5.54        3.40      2.40 o 
   6 -12   1       15.34       13.70      5.94 o 
   7 -12   1       17.51        5.98      3.01 o 
   8 -12   1        0.93        3.37      2.52 o 
   9 -12   1        0.96        2.66      2.50 o 
  -4 -11   1        7.72        2.65      2.18 o 
  -3 -11   1      101.69      112.52     25.13 o 
  -2 -11   1       25.52       20.42      6.13 o 
  -1 -11   1       15.99       19.46      6.40 o 
   0 -11   1      388.77      409.64     15.62 o 
   1 -11   1      364.73      355.39     18.44 o 
   2 -11   1      470.18      456.73     13.21 o 
   3 -11   1      308.08      286.60      9.88 o 
   4 -11   1     1231.25     1213.32     71.58 o 
   5 -11   1       33.36       41.50     12.97 o 
   6 -11   1        6.43        7.92      4.61 o 
   7 -11   1      272.40      287.07     14.87 o 
   8 -11   1       18.14       12.47      3.73 o 
   9 -11   1       10.95       10.19      3.97 o 
  10 -11   1        7.46        4.26      4.87 o 
  -5 -10   1      212.36      207.99     13.60 o 
  -4 -10   1      356.51      350.64     27.78 o 
  -3 -10   1       45.58       49.38     11.35 o 
  -2 -10   1      106.77      109.41      7.48 o 
  -1 -10   1      259.60      247.62     12.84 o 
   0 -10   1      243.31      240.31     11.06 o 
   1 -10   1      189.87      194.95      8.89 o 
   2 -10   1        5.37        9.15      2.63 o 
   3 -10   1      187.97      196.30      9.62 o 
   4 -10   1        3.34        2.87      2.71 o 
   5 -10   1      650.81      602.13     17.98 o 
   6 -10   1        1.31       -0.47      2.37 o 
   7 -10   1      221.49      205.86     15.58 o 
   8 -10   1        0.93        4.39      2.47 o 
   9 -10   1        0.03        3.34      2.53 o 
  10 -10   1        7.28        1.28      4.18 o 
  -6  -9   1       50.00       53.22     13.10 o 
  -5  -9   1      343.96      402.94     11.93 o 
  -4  -9   1      223.29      208.02      7.79 o 
  -3  -9   1      257.21      246.83     10.63 o 
  -2  -9   1        1.43       -0.79      3.75 o 
  -1  -9   1      109.22      105.06      5.30 o 
   0  -9   1     1344.99     1337.41     41.56 o 
   1  -9   1      111.58      115.61      4.30 o 
   2  -9   1       86.06       79.28      4.65 o 
   3  -9   1       54.19       43.20      7.74 o 
   4  -9   1      108.30       94.58      5.85 o 
   5  -9   1      401.15      433.62     20.96 o 
   6  -9   1     1244.26     1281.36     75.18 o 
   7  -9   1      251.66      238.50      8.48 o 
   8  -9   1      290.25      317.89     12.58 o 
   9  -9   1        3.04        5.91      2.45 o 
  10  -9   1        6.40        2.34      4.62 o 
  11  -9   1       65.43       67.87     21.28 o 
  -7  -8   1       37.08       29.74     10.47 o 
  -6  -8   1      132.85      137.81     15.02 o 
  -5  -8   1        6.95        7.61      4.02 o 
  -4  -8   1      341.13      345.78     29.19 o 
  -3  -8   1       45.59       60.20     12.68 o 
  -2  -8   1      690.44      699.06     30.46 o 
  -1  -8   1       21.04       19.09      3.97 o 
   0  -8   1      307.75      307.92     26.95 o 
   1  -8   1      143.74      134.90      4.98 o 
   2  -8   1        1.14        0.89      2.61 o 
   3  -8   1       12.37       10.50      4.48 o 
   4  -8   1      256.73      231.27      9.40 o 
   5  -8   1       93.88       97.47      4.36 o 
   6  -8   1     2158.25     2233.13     45.72 o 
   7  -8   1       36.60       39.88      8.57 o 
   8  -8   1      628.28      601.30     14.65 o 
   9  -8   1       12.07       16.55      4.73 o 
  10  -8   1      273.08      301.47     23.76 o 
  11  -8   1        2.53       12.13      3.61 o 
  -7  -7   1        3.08        3.40      3.41 o 
  -6  -7   1       14.37       11.81      4.03 o 
  -5  -7   1       17.17       15.63      5.46 o 
  -4  -7   1      138.36      134.71     14.35 o 
  -3  -7   1      183.93      200.43     10.51 o 
  -2  -7   1      844.77      879.45     15.77 o 
  -1  -7   1      959.25      899.49     23.81 o 
   0  -7   1      769.46      789.55     13.59 o 
   1  -7   1        0.53        2.41      1.51 o 
   2  -7   1      202.05      209.98      8.19 o 
   3  -7   1        0.43        5.46      3.20 o 
   4  -7   1       64.12       65.13      3.59 o 
   5  -7   1      274.72      293.24     11.92 o 
   6  -7   1      671.78      661.65     14.88 o 
   7  -7   1      205.76      203.13      8.70 o 
   8  -7   1        6.94        6.49      3.45 o 
   9  -7   1      486.82      472.44     14.35 o 
  10  -7   1      103.17      120.89     10.15 o 
  11  -7   1      132.66      138.62     15.72 o 
  -8  -6   1       19.24       18.86      5.40 o 
  -7  -6   1       28.53       20.06     11.06 o 
  -6  -6   1       97.52       87.36      4.82 o 
  -5  -6   1        1.00        1.48      1.99 o 
  -4  -6   1      193.26      207.31     17.27 o 
  -3  -6   1     1319.01     1256.24     21.41 o 
  -2  -6   1     1270.63     1307.17     41.38 o 
  -1  -6   1     1410.93     1464.38     30.08 o 
   0  -6   1     2649.05     2472.96     73.56 o 
   1  -6   1      106.82      101.04      4.17 o 
   2  -6   1      434.87      508.83     45.36 o 
   3  -6   1     1408.44     1600.80     27.13 o 
   4  -6   1      202.27      234.86      9.58 o 
   5  -6   1     1821.64     1914.65     46.82 o 
   6  -6   1        1.34        2.79      1.81 o 
   7  -6   1      594.56      622.38     16.05 o 
   8  -6   1       13.14       11.78      3.60 o 
   9  -6   1        5.92        4.26      5.14 o 
  10  -6   1       56.64       56.01     16.56 o 
  11  -6   1        7.83        7.84      5.08 o 
  -9  -5   1       22.31       16.24     15.38 o 
  -8  -5   1       16.10       16.66      4.53 o 
  -7  -5   1       45.58       50.55      5.16 o 
  -6  -5   1      128.05      125.41      6.94 o 
  -5  -5   1      284.00      291.83     11.12 o 
  -4  -5   1     1424.53     1413.48     30.67 o 
  -3  -5   1        0.05        2.38      1.46 o 
  -2  -5   1     3478.65     3449.75     46.10 o 
  -1  -5   1      142.48      136.25      7.40 o 
   0  -5   1      414.99      416.16      8.20 o 
   1  -5   1      175.90      180.17      6.27 o 
   2  -5   1      144.02      151.86      5.21 o 
   3  -5   1      116.11      168.70      7.40 o 
   4  -5   1        3.03        5.04      2.01 o 
   5  -5   1       97.74       74.75      3.56 o 
   6  -5   1       38.34       31.86      2.87 o 
   7  -5   1        8.91        9.65      2.61 o 
   8  -5   1       80.09       89.99     10.39 o 
   9  -5   1       25.61       22.88     11.90 o 
  10  -5   1       13.13       12.55      5.05 o 
  11  -5   1        4.00        7.34      4.49 o 
  -9  -4   1        0.46       -1.81      6.92 o 
  -8  -4   1      142.63      150.73     21.98 o 
  -7  -4   1       85.86       90.63      5.48 o 
  -6  -4   1        4.81        1.60      2.17 o 
  -5  -4   1       35.31       29.48      4.06 o 
  -4  -4   1     2038.49     1999.70     53.10 o 
  -3  -4   1      169.33      230.46      7.30 o 
  -2  -4   1     3877.33     3613.29     78.90 o 
  -1  -4   1     3467.68     3590.69     47.66 o 
   0  -4   1       38.51       36.81      2.30 o 
   1  -4   1        4.96       12.53      3.34 o 
   2  -4   1      415.65      447.06     16.55 o 
   4  -4   1        1.88        1.95      2.16 o 
   5  -4   1     1310.82     1351.18     20.38 o 
   6  -4   1      378.21      384.59     14.62 o 
   7  -4   1       26.15       20.31      7.62 o 
   8  -4   1        0.20        1.63      3.19 o 
   9  -4   1       56.91       55.44     16.49 o 
  10  -4   1        0.13        4.13      3.67 o 
  11  -4   1        0.22        4.20      3.11 o 
 -10  -3   1        0.55        2.21      8.09 o 
  -9  -3   1      619.19      597.51     30.31 o 
  -8  -3   1      370.46      425.65      8.74 o 
  -7  -3   1      117.64      109.84      8.41 o 
  -6  -3   1      470.60      508.88     24.64 o 
  -5  -3   1        5.92        9.34      3.00 o 
  -4  -3   1      212.57      191.74      9.17 o 
  -3  -3   1     2060.63     2033.78     59.52 o 
  -2  -3   1     1098.21     1014.76     21.34 o 
  -1  -3   1     4182.97     4154.54     48.02 o 
   0  -3   1      274.71      262.63      6.89 o 
   1  -3   1      647.86      644.93     19.48 o 
   2  -3   1     2039.48     2028.39     18.25 o 
   3  -3   1     1241.06     1079.72     27.08 o 
   4  -3   1     1511.17     1407.88     13.89 o 
   5  -3   1        2.31        2.96      1.42 o 
   6  -3   1      427.38      443.36     25.85 o 
   7  -3   1        0.09        0.72      3.61 o 
   8  -3   1        1.62        0.50      3.53 o 
   9  -3   1       84.59       83.68      6.90 o 
  10  -3   1        0.49        0.56      3.81 o 
  11  -3   1       28.47       15.88      8.94 o 
 -10  -2   1       65.96       49.78     25.43 o 
  -9  -2   1      139.03      130.56      6.09 o 
  -8  -2   1       56.56       54.35      4.30 o 
  -7  -2   1      140.51      134.64     10.28 o 
  -6  -2   1      213.71      188.36     10.73 o 
  -5  -2   1        8.77        4.08      1.87 o 
  -4  -2   1      236.66      231.24     10.23 o 
  -3  -2   1       68.38       56.47      2.93 o 
  -2  -2   1     1247.49     1117.87     17.79 o 
  -1  -2   1     2008.63     1891.01     22.71 o 
   0  -2   1     2495.49     2410.16     27.04 o 
   1  -2   1     4585.27     4196.84     34.38 o 
   2  -2   1      941.68      875.62      7.45 o 
   3  -2   1       37.88       31.49      1.75 o 
   4  -2   1       25.27       23.33      2.65 o 
   5  -2   1     1061.06      993.55     29.03 o 
   6  -2   1      127.41      121.68      5.35 o 
   7  -2   1        3.34        4.67      4.09 o 
   8  -2   1       13.84       15.31      4.59 o 
   9  -2   1       30.12       20.93      7.98 o 
  10  -2   1       78.57       86.98     10.27 o 
  11  -2   1      280.88      255.51     15.61 o 
 -10  -1   1      284.71      307.16      9.62 o 
  -9  -1   1       21.95       22.22      6.43 o 
  -8  -1   1       28.84       27.63      4.93 o 
  -7  -1   1      450.43      439.10     11.58 o 
  -6  -1   1       47.47       49.84      3.99 o 
  -5  -1   1       51.53       59.43      7.18 o 
  -4  -1   1      903.97      963.15     17.55 o 
  -3  -1   1       13.71       14.69      1.62 o 
  -1  -1   1     2010.49     1780.84     15.48 o 
   0  -1   1     3476.42     3274.75     26.62 o 
   1  -1   1      709.75      635.29     15.61 o 
   2  -1   1    12608.33    11393.43     39.12 o 
   3  -1   1      802.07      702.06      6.29 o 
   4  -1   1      475.02      517.60     41.29 o 
   5  -1   1      318.74      385.12     29.03 o 
   6  -1   1        0.00        1.76      2.60 o 
   7  -1   1      179.00      167.48      8.24 o 
   8  -1   1      568.46      579.48     14.34 o 
   9  -1   1        2.29        7.80      3.40 o 
  10  -1   1       32.14       28.07     10.36 o 
  11  -1   1       62.41       61.66     15.11 o 
 -11   0   1       19.68        7.30      5.48 o 
 -10   0   1        1.37        3.20      3.83 o 
  -9   0   1      566.09      565.01     15.99 o 
  -8   0   1      164.21      156.23      8.45 o 
  -7   0   1      274.85      288.03      8.79 o 
  -6   0   1        8.72        9.62      4.18 o 
  -5   0   1      369.79      399.92     28.16 o 
  -4   0   1      167.19      156.75      7.33 o 
  -3   0   1      350.44      335.46      9.82 o 
  -2   0   1     1421.87     1274.86     12.45 o 
  -1   0   1        1.49        1.86      0.53 o 
   1   0   1        0.16        2.26      0.40 o 
   2   0   1     4253.07     3960.84    119.52 o 
   3   0   1      289.21      339.90      7.81 o 
   4   0   1       55.91       59.30      1.78 o 
   5   0   1      106.45      113.00      9.16 o 
   6   0   1        0.18        0.22      1.73 o 
   7   0   1       95.97      100.42      4.53 o 
   8   0   1     1251.01     1290.85     48.53 o 
   9   0   1      201.65      213.58     13.10 o 
  10   0   1      431.01      438.59     10.76 o 
  11   0   1      101.56       95.64     13.67 o 
 -11   1   1        7.30       10.61      4.28 o 
 -10   1   1       15.22       19.60      6.68 o 
  -9   1   1      681.26      678.92     18.88 o 
  -8   1   1       93.86       91.52      4.98 o 
  -7   1   1      258.92      262.25     11.73 o 
  -6   1   1       45.27       44.89     12.59 o 
  -5   1   1       72.17       81.52      9.74 o 
  -4   1   1      298.85      323.76     10.57 o 
  -3   1   1      429.61      389.97     11.34 o 
  -2   1   1      182.78      147.27      3.87 o 
  -1   1   1      781.66      740.22      8.46 o 
   0   1   1     3949.22     3430.37     37.56 o 
   1   1   1     2067.17     1795.49     20.31 o 
   3   1   1        2.05        2.38      1.32 o 
   4   1   1      220.85      225.68      8.15 o 
   5   1   1        0.52        0.81      1.34 o 
   6   1   1      194.31      196.11      6.22 o 
   7   1   1      393.54      385.03     12.65 o 
   8   1   1      836.82      895.34     48.16 o 
   9   1   1      164.62      158.25     10.55 o 
  10   1   1        1.48        1.76      4.06 o 
 -11   2   1       48.44       53.78     11.85 o 
 -10   2   1      124.84      129.99     14.61 o 
  -9   2   1        4.39        7.87      4.16 o 
  -8   2   1        3.49        6.25      2.95 o 
  -7   2   1     1503.84     1727.56    144.53 o 
  -6   2   1      434.28      426.92     19.64 o 
  -5   2   1      411.67      449.85     11.43 o 
  -4   2   1      105.68      119.11      3.91 o 
  -3   2   1     1505.11     1375.95     24.87 o 
  -2   2   1      487.32      465.95     12.54 o 
   0   2   1     8951.71     7826.95     89.33 o 
   1   2   1     9766.72     8299.48     96.15 o 
   2   2   1     7790.91     6504.18     78.73 o 
   3   2   1     2891.15     2678.00     54.91 o 
   4   2   1     1300.50     1329.72     33.97 o 
   5   2   1       72.91       83.55      3.92 o 
   6   2   1      525.68      529.60     13.16 o 
   7   2   1       72.84       69.00      4.42 o 
   8   2   1      814.86      855.20     28.50 o 
   9   2   1        3.72        6.83      6.51 o 
  10   2   1       10.91        4.29      7.56 o 
 -11   3   1        2.89        2.78      2.78 o 
 -10   3   1       11.72       17.17      5.60 o 
  -9   3   1       58.55       63.38      9.13 o 
  -8   3   1       26.57       32.65      9.36 o 
  -7   3   1      673.91      705.32     16.20 o 
  -6   3   1     1322.59     1502.39     32.94 o 
  -5   3   1       34.49       28.25      2.74 o 
  -4   3   1      961.89      973.66     14.82 o 
  -3   3   1      195.17      181.17      8.38 o 
  -2   3   1        2.91        3.03      0.98 o 
  -1   3   1       51.53       53.63      1.85 o 
   0   3   1      607.71      533.57      9.89 o 
   2   3   1       74.45       87.79      1.60 o 
   3   3   1     4840.27     4545.90     69.43 o 
   4   3   1      195.59      192.69      5.64 o 
   5   3   1       19.50       21.59      2.02 o 
   6   3   1      138.55      140.27      7.71 o 
   7   3   1     2560.45     2823.63     97.17 o 
   8   3   1      348.82      410.47     18.63 o 
   9   3   1       72.89       69.10     34.69 o 
 -12   4   1      125.45      144.99     16.54 o 
 -11   4   1        4.28        7.29      3.20 o 
 -10   4   1        4.67        5.64      3.88 o 
  -9   4   1        4.69        7.00      4.00 o 
  -8   4   1       23.79       22.58      7.15 o 
  -7   4   1      140.72      145.02      7.28 o 
  -6   4   1      321.58      353.38     11.72 o 
  -5   4   1     1868.97     1818.22     39.99 o 
  -4   4   1     1888.33     1881.61     31.42 o 
  -3   4   1      154.68      195.42     15.98 o 
  -2   4   1      106.47       98.52      3.22 o 
  -1   4   1        3.58        5.03      1.26 o 
   0   4   1       52.15       45.85      1.57 o 
   2   4   1      775.88      809.66     15.57 o 
   3   4   1      372.57      368.29     10.69 o 
   4   4   1     1010.16      980.65     16.60 o 
   5   4   1       13.70       13.87      2.28 o 
   6   4   1     1040.49     1097.93     29.07 o 
   7   4   1      409.62      415.06     33.35 o 
   8   4   1       22.80       29.47     12.99 o 
   9   4   1       26.57       20.94      8.59 o 
 -12   5   1       18.68       20.93      9.93 o 
 -11   5   1       48.39       43.07     15.28 o 
 -10   5   1        1.35        5.61      3.84 o 
  -9   5   1       24.71       22.52      4.39 o 
  -8   5   1       83.12       82.33      6.96 o 
  -7   5   1      428.96      388.16     14.61 o 
  -6   5   1      720.88      743.78     27.96 o 
  -5   5   1      180.29      189.68      9.00 o 
  -4   5   1        0.02        1.64      2.63 o 
  -3   5   1     1274.90     1247.31     21.78 o 
  -2   5   1      734.01      702.47     12.61 o 
  -1   5   1      141.11      163.19      5.88 o 
   0   5   1        5.38        6.80      0.73 o 
   1   5   1       31.98       55.28      3.14 o 
   2   5   1        2.69        1.85      2.28 o 
   3   5   1     1221.25     1279.00     31.83 o 
   4   5   1       20.79       22.55      1.02 o 
   5   5   1      108.46      100.04      6.23 o 
   6   5   1        2.96        7.18      3.56 o 
   7   5   1       47.29       38.20     11.50 o 
   8   5   1       17.19       18.36     10.21 o 
 -12   6   1        5.97        7.02      3.82 o 
 -11   6   1        8.02        6.11      4.97 o 
 -10   6   1      216.13      242.48     16.17 o 
  -9   6   1      381.62      401.40     16.23 o 
  -8   6   1      284.21      321.06     12.18 o 
  -7   6   1        4.91        8.27      3.74 o 
  -6   6   1     1171.24     1165.33     19.03 o 
  -5   6   1     2032.63     2237.22     33.60 o 
  -4   6   1      189.77      206.87      8.35 o 
  -3   6   1      154.98      170.59     10.96 o 
  -2   6   1        1.74        0.22      1.90 o 
  -1   6   1       22.84       26.24      2.91 o 
   0   6   1       27.41       25.60      2.85 o 
   1   6   1     1560.02     1521.61     23.92 o 
   2   6   1      608.60      630.77     50.68 o 
   3   6   1      115.69      130.83      6.16 o 
   4   6   1      321.42      335.96      9.45 o 
   5   6   1       16.26       15.53      4.72 o 
   6   6   1       35.49       28.43      8.51 o 
   7   6   1       32.09       18.38      8.51 o 
   8   6   1        9.33       11.68      5.42 o 
 -11   7   1       26.99       19.87      7.65 o 
 -10   7   1      153.04      158.99      8.39 o 
  -9   7   1        4.43        5.10      2.74 o 
  -8   7   1      354.88      402.93     11.13 o 
  -7   7   1       79.25       89.70      4.57 o 
  -6   7   1      167.42      164.03      7.40 o 
  -5   7   1       62.61       89.10      9.32 o 
  -4   7   1        5.76        7.91      3.88 o 
  -3   7   1      193.69      189.83      6.80 o 
  -2   7   1       24.71       26.79      2.51 o 
  -1   7   1       27.64       19.69      5.00 o 
   0   7   1     1239.25     1274.22     34.24 o 
   1   7   1        0.69        3.27      1.90 o 
   2   7   1      310.16      299.97     10.39 o 
   3   7   1      100.26       93.71      8.45 o 
   4   7   1       79.89       80.92      6.28 o 
   5   7   1      268.55      265.25     22.43 o 
   6   7   1        4.02        3.39      2.82 o 
   7   7   1       12.22        9.52      5.64 o 
 -11   8   1        1.82        6.67      3.04 o 
 -10   8   1      405.40      444.53     17.56 o 
  -9   8   1       17.36       18.21      5.24 o 
  -8   8   1      219.36      214.54      8.09 o 
  -7   8   1       96.64       96.01      5.30 o 
  -6   8   1       21.88       21.78      7.29 o 
  -5   8   1        7.41        5.14      4.60 o 
  -4   8   1       38.30       36.52      4.11 o 
  -3   8   1      141.31      145.61      7.89 o 
  -2   8   1      363.07      384.53     23.46 o 
  -1   8   1      481.58      455.64     10.80 o 
   0   8   1      163.75      174.35      9.05 o 
   1   8   1        2.59        2.20      3.74 o 
   2   8   1      114.02      117.14      9.61 o 
   3   8   1       33.79       29.59      8.88 o 
   4   8   1       76.26       89.36      9.60 o 
   5   8   1       30.50       22.41      7.45 o 
   6   8   1        0.86        2.65      1.95 o 
 -11   9   1       68.59       61.15     20.37 o 
 -10   9   1        0.01        4.84      2.66 o 
  -9   9   1        0.63        2.06      2.53 o 
  -8   9   1      154.91      156.79      6.17 o 
  -7   9   1       18.77       19.41      4.43 o 
  -6   9   1      102.86      107.27      4.88 o 
  -5   9   1      364.98      362.19     25.73 o 
  -4   9   1      113.61      112.15      5.27 o 
  -3   9   1        0.29        1.65      1.48 o 
  -2   9   1     2502.01     2446.82     20.93 o 
  -1   9   1        6.07        9.90      3.02 o 
   0   9   1        5.37        8.97      4.23 o 
   1   9   1        2.47        2.90      2.26 o 
   2   9   1        8.11        4.24      2.94 o 
   3   9   1       22.32       22.35      6.32 o 
   4   9   1      299.94      253.49     12.26 o 
   5   9   1        7.18        5.60      4.62 o 
 -11  10   1       31.80       35.49     11.56 o 
 -10  10   1       12.12       11.74      5.47 o 
  -9  10   1        0.02        2.55      2.08 o 
  -8  10   1       65.09       42.51      9.59 o 
  -7  10   1       10.35       13.15      4.04 o 
  -6  10   1       51.64       45.32      5.05 o 
  -5  10   1        1.63        2.03      2.55 o 
  -4  10   1       66.60       70.57      4.65 o 
  -3  10   1       12.96       11.23      5.13 o 
  -2  10   1     2461.20     2473.18     61.37 o 
  -1  10   1        8.86       15.00      7.24 o 
   0  10   1       52.22       42.35     19.49 o 
   1  10   1        1.56        0.64      3.42 o 
   2  10   1        7.82        7.00      3.30 o 
   3  10   1       22.56       21.91      7.47 o 
   4  10   1       92.72      109.89     10.77 o 
 -10  11   1       52.70       32.45      7.86 o 
  -9  11   1       50.81       40.42     12.28 o 
  -8  11   1       13.79       12.71      5.57 o 
  -7  11   1       85.70       81.22     14.56 o 
  -6  11   1      270.10      281.53     11.00 o 
  -5  11   1       78.93       64.47      4.94 o 
  -4  11   1       94.85       89.63      6.25 o 
  -3  11   1     1150.96     1188.66     28.01 o 
  -2  11   1      472.76      551.59     26.85 o 
  -1  11   1       86.91      105.07      7.93 o 
   0  11   1       15.64        9.17      9.36 o 
   1  11   1        3.50        7.90      4.75 o 
   2  11   1       46.59       67.52     14.44 o 
   3  11   1        8.38       16.48      4.35 o 
  -9  12   1       98.39       92.40     14.52 o 
  -8  12   1       81.01       76.90      7.22 o 
  -7  12   1       55.14       48.51     14.73 o 
  -6  12   1       40.58       46.92      4.81 o 
  -5  12   1      399.37      397.10     14.72 o 
  -4  12   1       80.58       64.33      6.79 o 
  -3  12   1      747.67      783.66     20.40 o 
  -2  12   1        9.52        6.19      5.05 o 
  -1  12   1      877.71      916.18     54.66 o 
   0  12   1       10.80        5.37      5.16 o 
   1  12   1      119.46      155.96     12.59 o 
   2  12   1        8.08       -4.73      4.99 o 
  -8  13   1       17.93       20.49      6.69 o 
  -7  13   1      172.61      173.61      6.76 o 
  -6  13   1        7.47       10.86      4.77 o 
  -5  13   1        1.49        3.79      2.20 o 
  -4  13   1       54.05       49.08     16.74 o 
  -3  13   1        1.24       -1.55      3.38 o 
  -2  13   1       86.34       96.12     34.00 o 
  -1  13   1      198.03      175.03     11.98 o 
   0  13   1       55.10       48.01     21.17 o 
  -6  14   1       23.71       10.02      7.19 o 
  -5  14   1      136.83      176.95     12.29 o 
  -4  14   1        4.58        6.10      6.73 o 
  -3  14   1       19.39       20.16     10.32 o 
   2 -14   2        0.21       -2.02      5.47 o 
   3 -14   2      311.51      348.84     14.69 o 
   4 -14   2        4.42       10.88      4.57 o 
   5 -14   2        3.79        1.98      3.43 o 
   6 -14   2       79.67       80.37      6.34 o 
  -1 -13   2       26.31       30.62      9.33 o 
   0 -13   2        0.27       -4.13      6.15 o 
   1 -13   2       72.55       70.23     32.61 o 
   2 -13   2        2.01        3.54      2.55 o 
   3 -13   2      208.31      219.31     19.44 o 
   4 -13   2       10.52       13.20      3.83 o 
   5 -13   2        2.21        5.13      4.83 o 
   6 -13   2        2.75        4.96      2.22 o 
   7 -13   2       14.69       16.02      7.20 o 
   8 -13   2        0.39        3.95      2.09 o 
  -2 -12   2        0.44        1.63      4.01 o 
  -1 -12   2       20.05       21.48      5.84 o 
   0 -12   2        0.06        0.78      7.63 o 
   1 -12   2      110.65       95.21      8.68 o 
   2 -12   2        2.12        6.12      6.75 o 
   3 -12   2       92.57       87.31     11.77 o 
   4 -12   2       93.73       98.48      5.06 o 
   5 -12   2      318.28      363.89     10.94 o 
   6 -12   2      173.63      157.33      8.63 o 
   7 -12   2       20.37       52.57      8.28 o 
   8 -12   2       28.34       27.24      7.20 o 
   9 -12   2       24.30       36.11      5.02 o 
  -4 -11   2       25.85       23.14     15.09 o 
  -3 -11   2      135.78      141.27      9.20 o 
  -2 -11   2       27.09       29.12      7.47 o 
  -1 -11   2      116.64      113.44      8.62 o 
   0 -11   2      106.59       92.28      7.54 o 
   1 -11   2        0.31        4.68      5.05 o 
   2 -11   2       65.35       59.19      4.12 o 
   3 -11   2       76.90       81.93      6.42 o 
   4 -11   2        0.07        1.80      2.11 o 
   5 -11   2      237.70      238.92     10.02 o 
   6 -11   2      229.57      196.58     14.47 o 
   7 -11   2       37.13       39.90     10.34 o 
   8 -11   2      107.34       95.51      7.99 o 
   9 -11   2       13.53        8.98      4.88 o 
  10 -11   2        4.20        7.91      6.68 o 
  -5 -10   2       81.13       83.38      7.26 o 
  -4 -10   2      156.81      186.80      8.85 o 
  -3 -10   2       46.12       49.86     11.55 o 
  -2 -10   2        2.36        6.11      4.22 o 
  -1 -10   2       42.99       37.80     18.67 o 
   0 -10   2     1259.15     1372.02     50.10 o 
   1 -10   2        1.89        2.84      3.49 o 
   2 -10   2      235.60      216.98     11.55 o 
   3 -10   2      438.55      410.22     12.36 o 
   4 -10   2      136.20      160.83      8.86 o 
   5 -10   2      323.62      322.80     10.60 o 
   6 -10   2       40.67       48.49     13.32 o 
   7 -10   2        8.74        8.28      3.48 o 
   8 -10   2        0.21        5.06      2.18 o 
   9 -10   2       13.70       13.75      4.94 o 
  10 -10   2       28.75       33.81     14.52 o 
  -6  -9   2        5.53        6.31      6.19 o 
  -5  -9   2        0.04        3.01      4.28 o 
  -4  -9   2       88.80      101.05      5.92 o 
  -3  -9   2      138.23      119.71     11.69 o 
  -2  -9   2       10.49       16.78      8.25 o 
  -1  -9   2      434.58      454.08     17.29 o 
   0  -9   2     1530.86     1609.58     47.73 o 
   1  -9   2        0.22        1.75      2.83 o 
   2  -9   2       61.22       63.67      4.16 o 
   3  -9   2       49.55       44.99      6.47 o 
   4  -9   2      374.13      318.88     10.71 o 
   5  -9   2      558.29      582.09     21.23 o 
   6  -9   2        2.62        2.71      3.20 o 
   7  -9   2      510.29      554.59     17.82 o 
   8  -9   2       15.90       14.05      4.81 o 
   9  -9   2        3.05        7.29      4.73 o 
  10  -9   2        0.06        3.71      6.39 o 
  11  -9   2       17.40       23.04     10.32 o 
  -7  -8   2       47.84       48.11     12.02 o 
  -6  -8   2      463.52      496.45     12.21 o 
  -5  -8   2      105.31      120.09     22.92 o 
  -4  -8   2       58.73       48.53     14.45 o 
  -3  -8   2      554.58      580.96     72.11 o 
  -2  -8   2     1499.72     1516.74     37.00 o 
  -1  -8   2      190.90      214.32      6.26 o 
   0  -8   2     1284.55     1241.76     27.56 o 
   1  -8   2      184.82      176.10     10.89 o 
   2  -8   2      293.20      303.43     12.51 o 
   3  -8   2      135.32      150.91      7.49 o 
   4  -8   2        1.10        1.12      3.39 o 
   5  -8   2       77.73       74.98      5.64 o 
   6  -8   2      125.79      131.52      8.39 o 
   7  -8   2     1229.40     1275.42     27.84 o 
   8  -8   2        0.78        3.14      3.91 o 
   9  -8   2       27.78       27.34      7.68 o 
  10  -8   2        7.95       12.32      5.08 o 
  11  -8   2       15.72       17.64      9.81 o 
  -7  -7   2       40.33       29.51      9.42 o 
  -6  -7   2        0.63        3.22      4.14 o 
  -5  -7   2       22.04       35.08      8.79 o 
  -4  -7   2      201.51      215.48      7.97 o 
  -3  -7   2     1014.00     1243.37     72.80 o 
  -2  -7   2      107.96      106.54      4.49 o 
  -1  -7   2     2199.25     2195.48     48.00 o 
   0  -7   2      875.27      833.76     15.51 o 
   1  -7   2      363.99      429.54     23.01 o 
   2  -7   2       31.83       28.76      6.66 o 
   3  -7   2       59.31       62.73      4.62 o 
   4  -7   2       54.61       58.69      3.13 o 
   5  -7   2      369.89      361.08     13.52 o 
   6  -7   2      403.75      419.03     19.36 o 
   7  -7   2      613.41      660.46     18.51 o 
   8  -7   2     5256.55     5294.22     74.60 o 
   9  -7   2        1.99        0.59      4.90 o 
  10  -7   2      316.17      357.84     26.98 o 
  11  -7   2        5.23        2.98      4.45 o 
  -8  -6   2      240.90      288.89     20.15 o 
  -7  -6   2        0.04        2.36      2.44 o 
  -6  -6   2        0.11        4.57      3.64 o 
  -5  -6   2        0.43        1.52      2.69 o 
  -4  -6   2      843.06      875.78     24.63 o 
  -3  -6   2      673.63      772.66     13.88 o 
  -2  -6   2     1539.19     1492.80     37.05 o 
  -1  -6   2      140.91      167.49      4.70 o 
   0  -6   2       99.42      120.62      5.33 o 
   1  -6   2       16.00       24.56      5.27 o 
   2  -6   2     1620.44     1785.44     30.19 o 
   3  -6   2     1243.13     1458.02     25.87 o 
   4  -6   2        9.11        5.28      2.78 o 
   5  -6   2       22.48       21.79      4.78 o 
   6  -6   2      229.00      216.37      8.86 o 
   7  -6   2     1357.07     1370.73     72.69 o 
   8  -6   2       22.45       28.51      3.79 o 
   9  -6   2      717.91      764.07     32.86 o 
  10  -6   2      106.40      118.46      7.39 o 
  11  -6   2      276.52      267.81     13.55 o 
  -9  -5   2        0.15        4.49      3.66 o 
  -8  -5   2        1.77        2.29      2.96 o 
  -7  -5   2      309.70      296.14     11.31 o 
  -6  -5   2       51.33       52.38      2.89 o 
  -5  -5   2        5.61        6.90      1.50 o 
  -4  -5   2      815.00      814.20     13.34 o 
  -3  -5   2     1963.06     1997.99     53.57 o 
  -2  -5   2     2143.93     2165.99     71.60 o 
  -1  -5   2      979.12      910.47     34.56 o 
   0  -5   2      780.24      859.60     13.16 o 
   1  -5   2      225.46      228.69      8.06 o 
   2  -5   2      438.17      454.07     22.32 o 
   3  -5   2     1693.53     1693.51     46.15 o 
   4  -5   2       50.86       49.22      4.52 o 
   5  -5   2     2169.00     2126.29     54.16 o 
   6  -5   2      811.19      813.73     19.13 o 
   7  -5   2      432.20      416.64     11.00 o 
   8  -5   2       74.78       76.12     17.54 o 
   9  -5   2      295.51      298.09     11.43 o 
  10  -5   2       23.66       16.09      5.85 o 
  11  -5   2       85.35       69.25     19.57 o 
  -9  -4   2      231.98      236.06     21.61 o 
  -8  -4   2        4.97        6.53      3.47 o 
  -7  -4   2        4.33        2.67      1.67 o 
  -6  -4   2      195.62      210.92     12.77 o 
  -5  -4   2       21.66       25.31      5.69 o 
  -4  -4   2      899.99      966.10     24.74 o 
  -3  -4   2      322.15      297.08     11.85 o 
  -2  -4   2       23.82       23.75      3.61 o 
  -1  -4   2     2915.53     2705.83     33.37 o 
   0  -4   2       24.15       20.42      4.61 o 
   1  -4   2      846.66      966.02     31.56 o 
   2  -4   2      273.63      286.86     22.08 o 
   3  -4   2      122.92      110.38      4.11 o 
   4  -4   2     1850.57     1740.49     36.65 o 
   5  -4   2     1240.70     1182.84     16.79 o 
   6  -4   2      774.23      787.85     24.19 o 
   7  -4   2      195.08      205.10     21.64 o 
   8  -4   2        2.40        2.99      3.07 o 
   9  -4   2       10.37       12.58      5.76 o 
  10  -4   2       14.54       14.14      6.16 o 
  11  -4   2       31.61       28.79      7.35 o 
 -10  -3   2      349.36      395.19     18.07 o 
  -9  -3   2      248.94      266.10     15.54 o 
  -8  -3   2       40.49       35.69      8.85 o 
  -7  -3   2       89.26       94.97      3.98 o 
  -6  -3   2      253.22      261.31     14.98 o 
  -5  -3   2      538.47      532.92     21.03 o 
  -4  -3   2      160.65      178.75      4.46 o 
  -3  -3   2      486.90      428.54      7.82 o 
  -2  -3   2      975.40      975.31     13.50 o 
  -1  -3   2        7.23        8.18      1.76 o 
   0  -3   2      561.42      513.80     22.45 o 
   1  -3   2      841.10      829.72     23.81 o 
   2  -3   2      289.14      307.63     14.32 o 
   3  -3   2       71.24       80.94      2.02 o 
   4  -3   2        0.22        1.59      1.51 o 
   5  -3   2      195.86      164.46      4.13 o 
   6  -3   2       72.09       80.52      8.89 o 
   7  -3   2      181.74      175.94      8.95 o 
   8  -3   2      111.66      120.14      8.14 o 
   9  -3   2        9.22       13.86      7.01 o 
  10  -3   2       41.49       31.46      8.57 o 
  11  -3   2       23.99       12.59      6.71 o 
 -10  -2   2      383.93      376.02     10.52 o 
  -9  -2   2      102.57      108.89      5.54 o 
  -8  -2   2      253.63      254.08      9.35 o 
  -7  -2   2      312.92      308.14     10.48 o 
  -6  -2   2       14.77       19.39      4.75 o 
  -5  -2   2       98.68       94.98      4.21 o 
  -4  -2   2       10.81        8.56      3.59 o 
  -3  -2   2      589.28      547.16     10.61 o 
  -2  -2   2        0.03        1.66      0.95 o 
  -1  -2   2      513.55      450.39     12.10 o 
   2  -2   2     9777.46     9072.95     74.07 o 
   3  -2   2     1217.67      994.51     16.05 o 
   4  -2   2        6.46        5.21      1.03 o 
   5  -2   2     1655.85     1693.98     27.37 o 
   6  -2   2      245.57      265.24     13.40 o 
   7  -2   2       37.01       31.60      2.99 o 
   8  -2   2       26.12       21.15      6.98 o 
   9  -2   2       21.59       16.89      6.12 o 
  10  -2   2       61.90       57.27     12.66 o 
  11  -2   2       62.11       58.04     20.81 o 
 -10  -1   2       75.82       67.06     16.60 o 
  -9  -1   2      243.02      225.39      6.41 o 
  -8  -1   2       23.23       25.24      6.55 o 
  -7  -1   2      147.53      147.86     17.65 o 
  -6  -1   2       63.10       63.89      4.56 o 
  -5  -1   2      150.81      157.05      5.95 o 
  -4  -1   2       24.01       18.75      4.71 o 
  -3  -1   2       21.85       17.79      5.19 o 
  -2  -1   2      943.28      845.47     13.74 o 
  -1  -1   2     3977.42     3628.45     30.12 o 
   0  -1   2     2625.91     2272.50     27.81 o 
   1  -1   2     2199.85     1985.16     17.75 o 
   2  -1   2       17.24       18.89      1.55 o 
   3  -1   2       81.32       64.12      9.26 o 
   4  -1   2     1859.35     1871.68    119.06 o 
   5  -1   2      511.89      554.86     13.21 o 
   6  -1   2       97.34       88.50      3.48 o 
   7  -1   2       12.38       12.98      3.46 o 
   8  -1   2      112.03      109.62      5.82 o 
   9  -1   2        0.57        1.60      2.41 o 
  10  -1   2       45.42       33.77     15.86 o 
  11  -1   2       12.54        8.52      6.47 o 
 -11   0   2       31.76       29.16     10.56 o 
 -10   0   2        4.80        6.56      2.92 o 
  -9   0   2      406.71      427.05     23.68 o 
  -8   0   2      222.25      265.40     12.76 o 
  -7   0   2       73.47       66.43      5.10 o 
  -6   0   2      593.80      720.62     14.87 o 
  -5   0   2        1.12        2.37      2.53 o 
  -4   0   2     1761.62     1795.82     35.99 o 
  -3   0   2      659.14      696.88     28.18 o 
  -1   0   2     2692.94     2491.93     31.55 o 
   0   0   2      259.91      261.08      5.64 o 
   1   0   2     5707.23     4821.99     39.78 o 
   2   0   2      112.22      139.17      2.92 o 
   3   0   2        1.27        1.45      1.46 o 
   4   0   2      102.33      112.61      3.75 o 
   5   0   2        1.97        3.84      1.41 o 
   6   0   2      318.89      311.56     12.79 o 
   7   0   2      171.06      169.17      4.44 o 
   8   0   2      119.44      121.20      6.03 o 
   9   0   2      447.14      473.34     13.83 o 
  10   0   2       57.44       41.05     17.02 o 
 -11   1   2       16.25       15.77      9.10 o 
 -10   1   2      306.62      319.16     15.75 o 
  -9   1   2        9.55       11.27      3.22 o 
  -8   1   2      559.68      555.04     21.40 o 
  -7   1   2      265.78      274.53     13.33 o 
  -6   1   2       23.39       25.65      7.54 o 
  -5   1   2      210.33      238.50     22.68 o 
  -4   1   2      370.57      358.82     12.16 o 
  -3   1   2      210.61      256.79      8.01 o 
  -1   1   2     1600.13     1427.00     49.20 o 
   0   1   2      530.97      480.00     10.30 o 
   1   1   2     5129.85     4565.07     52.44 o 
   2   1   2      739.14      838.32     17.32 o 
   3   1   2      761.49      726.58      6.72 o 
   4   1   2      612.53      690.34     14.22 o 
   5   1   2       16.25       15.75      2.69 o 
   6   1   2      112.33      115.93      4.03 o 
   7   1   2      168.44      150.48      5.54 o 
   8   1   2      222.83      225.55     12.94 o 
   9   1   2       19.56       13.51      6.28 o 
  10   1   2      136.93      132.64     11.64 o 
 -11   2   2        7.81       10.46      5.13 o 
 -10   2   2      160.41      170.58     22.27 o 
  -9   2   2       30.89       31.23      8.13 o 
  -8   2   2      119.14      131.75      7.03 o 
  -7   2   2       82.04       90.42      6.58 o 
  -6   2   2      206.39      234.49     11.15 o 
  -5   2   2      277.10      266.37     10.79 o 
  -4   2   2       94.30       87.75      3.99 o 
  -3   2   2     1441.28     1283.14     12.11 o 
  -2   2   2      110.11      102.31      4.97 o 
  -1   2   2       83.48       80.92      4.58 o 
   0   2   2     1899.62     1622.12     19.90 o 
   1   2   2      441.28      450.70     10.79 o 
   2   2   2     4912.88     4569.63     78.87 o 
   3   2   2     1200.63     1285.05     18.45 o 
   4   2   2     2866.20     2838.49     91.16 o 
   5   2   2      295.05      289.26      9.40 o 
   6   2   2      135.49      126.93      4.02 o 
   7   2   2      431.82      448.91     12.01 o 
   8   2   2      385.13      404.41     30.39 o 
   9   2   2      170.65      143.80     13.98 o 
  10   2   2        0.30        1.86      3.66 o 
 -11   3   2        0.45        2.91      3.52 o 
 -10   3   2       47.46       54.05     12.75 o 
  -9   3   2       50.13       50.11     13.17 o 
  -8   3   2      155.84      137.11      9.90 o 
  -7   3   2      223.70      239.66     10.66 o 
  -6   3   2       79.08       97.22      9.63 o 
  -5   3   2      904.62      981.57     27.60 o 
  -4   3   2      192.44      231.37      7.25 o 
  -3   3   2      399.03      361.95     10.43 o 
  -2   3   2      117.58      104.00      3.69 o 
  -1   3   2        6.95        7.37      1.83 o 
   0   3   2      580.56      527.35     11.62 o 
   1   3   2       59.58       59.11      1.08 o 
   2   3   2     1510.94     1616.10     18.88 o 
   3   3   2     3467.07     3229.05     95.75 o 
   4   3   2     2455.10     2422.34     30.57 o 
   5   3   2     1940.25     1882.74     34.69 o 
   6   3   2      252.95      255.46     13.04 o 
   7   3   2      549.08      524.08     15.31 o 
   8   3   2      304.54      328.45     15.75 o 
   9   3   2       56.13       44.93     38.55 o 
 -12   4   2        8.75        5.68      3.80 o 
 -11   4   2       14.22        9.00      5.40 o 
 -10   4   2        0.78        2.72      3.48 o 
  -9   4   2       50.58       51.52      5.86 o 
  -8   4   2      154.94      177.58      7.77 o 
  -7   4   2      188.12      210.16      9.79 o 
  -6   4   2       82.38       76.16      4.31 o 
  -5   4   2       37.46       53.24      3.18 o 
  -4   4   2      488.23      597.28     13.53 o 
  -3   4   2       16.86       11.03      4.35 o 
  -2   4   2      917.28      977.69     33.43 o 
  -1   4   2      693.93      645.13     12.32 o 
   0   4   2        4.30        3.97      0.93 o 
   1   4   2      527.24      507.42      8.41 o 
   2   4   2       15.73       15.76      4.68 o 
   3   4   2     1154.65     1151.13     30.10 o 
   4   4   2        7.78        7.77      2.74 o 
   5   4   2     2398.72     2357.58     61.03 o 
   6   4   2      158.03      153.44      9.09 o 
   7   4   2      154.07      120.49     10.19 o 
   8   4   2        3.11        4.20      8.35 o 
   9   4   2       53.16       51.64     28.28 o 
 -12   5   2       85.49       59.98     22.60 o 
 -11   5   2       72.91       67.04      7.47 o 
 -10   5   2        3.41        4.05      5.90 o 
  -9   5   2       26.23       39.05      7.29 o 
  -8   5   2      242.24      256.87     10.05 o 
  -7   5   2       32.80       41.87     10.94 o 
  -6   5   2      810.15      855.18     22.46 o 
  -5   5   2       58.79       63.83      5.06 o 
  -4   5   2      290.92      346.46     12.83 o 
  -3   5   2      844.47      863.74     16.06 o 
  -2   5   2      391.03      378.16      7.80 o 
  -1   5   2        3.27        3.05      1.81 o 
   0   5   2      321.15      337.41      9.05 o 
   1   5   2      108.99      122.99      7.03 o 
   2   5   2      132.83      136.67      5.39 o 
   3   5   2        7.49       11.34      4.04 o 
   4   5   2       42.26       36.05     10.14 o 
   5   5   2      490.84      463.37     13.88 o 
   6   5   2      168.85      158.43      6.22 o 
   7   5   2       58.08       42.51     18.66 o 
   8   5   2        5.35        3.53      7.89 o 
 -12   6   2       48.85       32.06     11.11 o 
 -11   6   2      165.15      147.89     21.85 o 
 -10   6   2      545.98      594.85     15.72 o 
  -9   6   2        2.03        3.08      3.65 o 
  -8   6   2      265.33      287.58     10.63 o 
  -7   6   2       62.67       68.32      5.39 o 
  -6   6   2       18.88       21.31      5.33 o 
  -5   6   2      812.53      834.30     16.95 o 
  -4   6   2       70.00       65.52      4.92 o 
  -3   6   2        9.87        6.85      2.41 o 
  -2   6   2        0.27        1.91      1.43 o 
  -1   6   2      421.28      446.87     15.43 o 
   0   6   2      757.87      802.78     11.11 o 
   1   6   2        6.60       11.06      3.09 o 
   2   6   2      658.87      708.09     41.91 o 
   3   6   2       43.00       46.16      5.23 o 
   4   6   2        4.74        4.34      2.37 o 
   5   6   2       18.29       13.41      2.75 o 
   6   6   2       75.49       55.48      7.27 o 
   7   6   2       33.14       50.36     17.15 o 
   8   6   2       50.51       43.43     19.73 o 
 -11   7   2      121.34      121.63     15.60 o 
 -10   7   2        0.41        3.97      5.83 o 
  -9   7   2        9.54        9.36      5.03 o 
  -8   7   2      225.38      239.32      7.21 o 
  -7   7   2      832.90      852.95     23.09 o 
  -6   7   2      105.14      110.93     12.29 o 
  -5   7   2       23.12       14.29      4.60 o 
  -4   7   2       35.44       45.30      3.98 o 
  -3   7   2      309.57      298.66     14.01 o 
  -2   7   2      239.68      265.04      9.89 o 
  -1   7   2      154.67      164.84      6.81 o 
   0   7   2      100.75       93.17      3.74 o 
   1   7   2       81.64       84.15      8.44 o 
   2   7   2      170.84      165.51      6.03 o 
   3   7   2       67.44       65.02      7.91 o 
   4   7   2        0.03        4.14      2.77 o 
   5   7   2       51.94       44.61     13.75 o 
   6   7   2        3.12        5.05      2.68 o 
   7   7   2       49.22       60.80     15.22 o 
 -11   8   2        4.15        1.40      4.64 o 
 -10   8   2        6.34        7.89      3.36 o 
  -9   8   2      113.38      123.42      6.17 o 
  -8   8   2       71.33       72.40      6.90 o 
  -7   8   2      148.18      157.40      7.96 o 
  -6   8   2      232.37      246.10     10.16 o 
  -5   8   2        1.65        3.16      3.18 o 
  -4   8   2      477.03      463.39     17.45 o 
  -3   8   2        4.22        3.48      1.63 o 
  -2   8   2       91.34       87.98      8.20 o 
  -1   8   2      300.42      304.98     10.73 o 
   0   8   2      223.40      205.96     15.81 o 
   1   8   2       55.15       64.39      5.17 o 
   2   8   2        0.14       -0.62      3.15 o 
   3   8   2      208.11      179.87      6.11 o 
   4   8   2       84.00       64.12     23.49 o 
   5   8   2       37.11       43.34      3.94 o 
   6   8   2       41.41       43.27      6.97 o 
 -11   9   2       10.35        7.35      7.45 o 
 -10   9   2       14.77       13.18      3.88 o 
  -9   9   2       31.98       21.43      6.53 o 
  -8   9   2        0.23        2.15      3.63 o 
  -7   9   2       97.97       91.70     16.18 o 
  -6   9   2      106.32       99.11      7.17 o 
  -5   9   2       11.26        9.84      3.21 o 
  -4   9   2        1.37        3.51      3.09 o 
  -3   9   2       33.25       31.64      7.97 o 
  -2   9   2     1627.32     1648.43     59.16 o 
  -1   9   2       95.93       98.83      2.85 o 
   0   9   2        0.82        2.67      6.90 o 
   1   9   2       18.96       23.74      6.05 o 
   2   9   2      133.24      111.90      5.63 o 
   3   9   2       32.13       34.22      9.00 o 
   4   9   2        4.43        0.88      2.60 o 
   5   9   2        0.45        0.40      3.66 o 
 -10  10   2       90.27       85.01      7.30 o 
  -9  10   2        0.89        1.20      2.10 o 
  -8  10   2      227.11      228.15     10.98 o 
  -7  10   2       61.13       55.29     15.19 o 
  -6  10   2        9.16       10.27      4.18 o 
  -5  10   2       63.14       61.56      6.63 o 
  -4  10   2      125.01      134.33      6.89 o 
  -3  10   2      265.19      261.49      9.68 o 
  -2  10   2      346.31      346.31     12.61 o 
  -1  10   2        1.20       -0.73      4.03 o 
   0  10   2       14.51       17.73      5.27 o 
   1  10   2        0.52        1.27      2.98 o 
   2  10   2       21.10       12.90      4.69 o 
   3  10   2        0.03        3.17      2.36 o 
   4  10   2       19.21       18.88      5.14 o 
 -10  11   2        5.63        8.31      3.90 o 
  -9  11   2        3.74        3.25      3.05 o 
  -8  11   2        3.97        3.77      2.08 o 
  -7  11   2        9.40        9.46      4.05 o 
  -6  11   2        9.94        3.64      5.29 o 
  -5  11   2      394.09      445.62     18.18 o 
  -4  11   2       49.09       44.86     13.83 o 
  -3  11   2      640.59      703.97     32.19 o 
  -2  11   2        1.70        7.96      4.37 o 
  -1  11   2      146.16      130.08      8.41 o 
   0  11   2       90.93       93.30     31.45 o 
   1  11   2       13.53        8.60      8.65 o 
   2  11   2       36.31       38.58     10.28 o 
   3  11   2        6.33        3.42      2.92 o 
  -9  12   2      183.50      192.64      8.34 o 
  -8  12   2       21.25       19.13     11.62 o 
  -7  12   2      125.05      128.79     10.78 o 
  -6  12   2       30.46       22.83      8.22 o 
  -5  12   2      230.78      223.70     11.62 o 
  -4  12   2      262.99      248.48     12.67 o 
  -3  12   2        3.67        1.35      6.47 o 
  -2  12   2      184.76      150.30     12.30 o 
  -1  12   2      271.60      278.40     18.98 o 
   0  12   2      110.12      108.01     19.24 o 
   1  12   2      123.63      122.00      9.02 o 
  -8  13   2        6.94       11.66      4.83 o 
  -7  13   2        8.88       12.71      4.45 o 
  -6  13   2      122.10      109.68      8.19 o 
  -5  13   2       10.35       12.00     10.41 o 
  -4  13   2       23.84       34.96     15.58 o 
  -3  13   2        5.43        6.94      4.62 o 
  -2  13   2       98.62      102.16     13.36 o 
  -1  13   2      603.28      658.69     36.41 o 
   0  13   2        0.06       -0.64      6.40 o 
  -5  14   2       27.71       23.81     14.02 o 
  -4  14   2       95.92       64.86     34.95 o 
   2 -14   3       13.12        9.58     12.20 o 
   3 -14   3        9.47       12.95      9.56 o 
   4 -14   3       17.19       21.72     11.49 o 
   5 -14   3        3.24        3.92      3.40 o 
   0 -13   3       22.90       19.12     16.55 o 
   1 -13   3        7.97        2.05      4.85 o 
   2 -13   3        7.26        7.02      3.96 o 
   3 -13   3       85.88       99.87     29.62 o 
   4 -13   3       93.99       76.01     17.37 o 
   5 -13   3       18.63       15.82      5.11 o 
   6 -13   3        1.50        4.20      3.37 o 
   7 -13   3      144.41      151.20      9.22 o 
   8 -13   3       43.88       54.45      6.99 o 
  -2 -12   3       71.30       62.19     27.05 o 
  -1 -12   3       29.49       36.97     17.98 o 
   0 -12   3       11.03       12.53      9.62 o 
   1 -12   3      125.41      147.96     40.06 o 
   2 -12   3       11.65        8.74      3.46 o 
   3 -12   3       89.39       98.55      5.86 o 
   4 -12   3        7.36        6.25      3.51 o 
   5 -12   3       14.99        9.33      4.99 o 
   6 -12   3       14.55        5.66      4.11 o 
   7 -12   3       18.30        7.51      5.36 o 
   8 -12   3        9.14        8.45      5.51 o 
   9 -12   3        8.00       10.65      6.01 o 
  -4 -11   3      309.43      327.65     25.35 o 
  -3 -11   3        2.35        6.41      4.29 o 
  -2 -11   3        2.46        2.24      1.92 o 
  -1 -11   3       65.59       59.77      7.49 o 
   0 -11   3       87.46       87.60      8.16 o 
   1 -11   3      226.82      215.29     10.48 o 
   2 -11   3       29.22       29.59      7.98 o 
   3 -11   3      218.88      211.34      6.85 o 
   4 -11   3      140.76      136.12     11.74 o 
   5 -11   3      350.33      309.19     11.81 o 
   6 -11   3      131.71      138.18     11.14 o 
   7 -11   3       49.72       39.46     13.19 o 
   8 -11   3        0.91        0.80      2.67 o 
   9 -11   3        4.39        4.62      3.37 o 
  10 -11   3      284.63      344.65     15.60 o 
  -5 -10   3        7.60        6.10      3.04 o 
  -4 -10   3        8.91       10.48      5.61 o 
  -3 -10   3      138.25      129.48     10.67 o 
  -2 -10   3       84.17       91.55      9.80 o 
  -1 -10   3      260.42      307.45     16.73 o 
   0 -10   3      271.30      284.09      8.94 o 
   1 -10   3      147.10      134.74      5.17 o 
   2 -10   3       40.26       40.68      8.49 o 
   3 -10   3       73.70       71.56     12.44 o 
   4 -10   3      194.18      232.35      8.40 o 
   5 -10   3        2.60        4.16      2.65 o 
   6 -10   3       16.76       18.74      6.00 o 
   7 -10   3        7.08        3.50      2.67 o 
   8 -10   3        6.08        1.12      2.79 o 
   9 -10   3       43.15       38.44     13.11 o 
  10 -10   3       16.66       26.73     10.02 o 
  -6  -9   3        9.67       11.99      7.53 o 
  -5  -9   3      228.71      250.12     11.67 o 
  -4  -9   3        1.97        2.84      1.48 o 
  -3  -9   3       29.33       35.00      6.87 o 
  -2  -9   3       14.21       15.03      5.45 o 
  -1  -9   3       32.45       31.94      6.36 o 
   0  -9   3        4.66        3.58      2.79 o 
   1  -9   3        1.85        5.46      4.86 o 
   2  -9   3      503.75      551.54     21.74 o 
   3  -9   3       23.22       30.29      8.99 o 
   4  -9   3      465.37      437.25     46.19 o 
   5  -9   3       64.81       66.83      4.33 o 
   6  -9   3       11.21        8.87      5.52 o 
   7  -9   3        9.73        7.43      3.64 o 
   8  -9   3       38.26       40.29      5.79 o 
   9  -9   3        1.63       -1.24      4.34 o 
  10  -9   3       44.26       37.27     12.04 o 
  -7  -8   3      193.94      223.67     11.82 o 
  -6  -8   3       11.60       11.72      5.06 o 
  -5  -8   3       40.38       43.18     11.80 o 
  -4  -8   3        7.47       12.13      3.87 o 
  -3  -8   3      155.72      168.22     11.28 o 
  -2  -8   3      282.16      320.63     14.22 o 
  -1  -8   3       10.54        8.22      3.50 o 
   0  -8   3       10.08        9.40      3.59 o 
   1  -8   3      107.48      122.10     12.37 o 
   2  -8   3      551.47      517.93     12.72 o 
   3  -8   3        0.05       -1.93      3.81 o 
   4  -8   3      109.57      126.65      5.71 o 
   5  -8   3      160.95      156.25      6.39 o 
   6  -8   3      144.92      143.86      6.25 o 
   7  -8   3     1162.75     1149.65     25.02 o 
   8  -8   3      152.82      146.54      6.88 o 
   9  -8   3      438.24      440.00     15.59 o 
  10  -8   3      115.75      138.02     11.25 o 
  11  -8   3        4.66        5.87      3.78 o 
  -7  -7   3       27.79       22.60      8.43 o 
  -6  -7   3        6.28        6.84      4.30 o 
  -5  -7   3       28.28       40.93      9.85 o 
  -4  -7   3      397.99      445.21     18.71 o 
  -3  -7   3       21.29       23.91      2.86 o 
  -2  -7   3      395.43      394.10     26.79 o 
  -1  -7   3      580.26      635.87     14.95 o 
   0  -7   3        5.31        4.74      3.45 o 
   1  -7   3      615.82      642.63     12.47 o 
   2  -7   3       51.37       52.65      3.46 o 
   3  -7   3       90.77      106.38      5.71 o 
   4  -7   3      218.56      232.83     13.98 o 
   5  -7   3      100.56      113.45      4.77 o 
   6  -7   3        0.21        1.21      3.16 o 
   7  -7   3       67.23       65.13      5.45 o 
   8  -7   3      109.90      116.57      6.92 o 
   9  -7   3      423.14      413.69     14.78 o 
  10  -7   3      180.20      140.92      9.80 o 
  11  -7   3       17.69       10.07      8.56 o 
  -8  -6   3      144.45      169.15     10.72 o 
  -7  -6   3        2.68       -0.13      3.96 o 
  -6  -6   3        0.84        1.40      3.99 o 
  -5  -6   3       12.76       14.41      3.18 o 
  -4  -6   3      148.79      153.89      5.10 o 
  -3  -6   3       99.81       92.05      6.46 o 
  -2  -6   3     1068.37     1108.70     31.09 o 
  -1  -6   3     1861.26     1873.57     23.35 o 
   0  -6   3       12.58       14.29      4.80 o 
   1  -6   3      225.65      233.61     13.08 o 
   2  -6   3      350.92      391.72     15.02 o 
   3  -6   3      347.02      370.66     13.53 o 
   4  -6   3      345.48      312.59     11.94 o 
   5  -6   3      550.72      586.55     19.53 o 
   6  -6   3      291.76      286.69      9.42 o 
   7  -6   3     1151.80     1155.73     29.74 o 
   8  -6   3      445.22      465.86     15.96 o 
   9  -6   3       94.42      105.41      8.00 o 
  10  -6   3      882.66      894.61     65.70 o 
  11  -6   3       21.18       22.05     10.13 o 
  -9  -5   3      114.48      128.18      8.71 o 
  -8  -5   3       47.12       42.91     13.70 o 
  -7  -5   3       76.41       60.97      6.50 o 
  -6  -5   3      168.94      162.03      5.15 o 
  -5  -5   3        2.34        1.81      1.44 o 
  -4  -5   3      336.48      375.91     29.21 o 
  -2  -5   3       14.71       19.13      5.05 o 
  -1  -5   3     1374.30     1304.04     50.41 o 
   0  -5   3      206.87      246.60      9.47 o 
   1  -5   3     4549.35     4708.54     31.38 o 
   2  -5   3     1735.47     1926.41    145.35 o 
   3  -5   3      101.48       86.79      4.22 o 
   4  -5   3      447.76      393.60     11.88 o 
   5  -5   3     1039.07     1057.18     39.10 o 
   6  -5   3     1746.77     1756.14     25.52 o 
   7  -5   3     1121.41     1163.80     26.94 o 
   8  -5   3       22.45       24.79      8.32 o 
   9  -5   3      201.54      198.72      8.96 o 
  10  -5   3      300.59      294.33     14.74 o 
  11  -5   3      315.00      357.90     31.95 o 
  -9  -4   3       25.93       29.94     10.28 o 
  -8  -4   3       15.19       11.86      4.14 o 
  -7  -4   3      391.56      428.91     10.71 o 
  -6  -4   3        0.08        2.15      1.67 o 
  -5  -4   3      451.22      496.43     13.64 o 
  -4  -4   3       43.78       47.78      3.05 o 
  -3  -4   3      489.60      431.43     12.70 o 
  -2  -4   3      939.92      981.53     16.00 o 
  -1  -4   3       79.89      104.12      4.24 o 
   0  -4   3      387.16      446.80     18.70 o 
   1  -4   3     1806.77     1672.96     17.64 o 
   3  -4   3      103.42      100.21      3.88 o 
   4  -4   3      327.49      371.06      9.64 o 
   5  -4   3     1061.61     1121.56     25.58 o 
   6  -4   3        1.31        1.23      1.09 o 
   7  -4   3      242.79      245.09      8.37 o 
   8  -4   3       18.28       19.89      6.65 o 
   9  -4   3        8.49        7.30      5.38 o 
  10  -4   3       64.90       52.89      9.16 o 
  11  -4   3      672.46      628.35     14.75 o 
 -10  -3   3      210.16      209.54     35.32 o 
  -9  -3   3        6.02        3.58      1.78 o 
  -8  -3   3       10.49        7.16      3.77 o 
  -7  -3   3        1.50        2.86      2.26 o 
  -6  -3   3      159.35      162.22      8.18 o 
  -5  -3   3      343.50      320.18      9.95 o 
  -4  -3   3      535.26      555.84     10.63 o 
  -3  -3   3      193.10      220.23      8.60 o 
  -2  -3   3        4.06        2.35      0.95 o 
  -1  -3   3      860.77      824.75     13.22 o 
   0  -3   3        4.18        5.79      1.75 o 
   1  -3   3       36.24       40.11      3.47 o 
   2  -3   3      100.09      103.35      3.37 o 
   3  -3   3     5417.79     4899.40     42.92 o 
   4  -3   3       23.77       20.41      2.54 o 
   5  -3   3     1143.51     1055.78     16.21 o 
   6  -3   3      138.32      147.60      8.55 o 
   7  -3   3       66.18       79.72     12.55 o 
   8  -3   3       43.90       48.16      9.90 o 
   9  -3   3       68.45       73.38     13.00 o 
  10  -3   3        7.77        8.92      5.07 o 
  11  -3   3       19.19       15.72      5.89 o 
 -10  -2   3      198.22      197.35      6.85 o 
  -9  -2   3      123.68      111.20      6.28 o 
  -8  -2   3       13.40       11.59      3.40 o 
  -7  -2   3       92.07      102.26     13.34 o 
  -6  -2   3       72.19       70.11      4.37 o 
  -5  -2   3       45.47       40.79      3.50 o 
  -4  -2   3     1057.42     1026.46     18.36 o 
  -3  -2   3      414.65      419.69     31.40 o 
  -2  -2   3       52.64       48.19      2.04 o 
  -1  -2   3       76.75       78.61      2.00 o 
   0  -2   3       23.16       32.40      1.70 o 
   1  -2   3       77.00       67.44      2.72 o 
   2  -2   3       96.09       91.54      4.95 o 
   3  -2   3     1549.53     1434.05     25.22 o 
   4  -2   3     1660.55     1619.47     28.41 o 
   5  -2   3     1061.49     1169.21     59.66 o 
   6  -2   3        3.87        0.31      3.56 o 
   7  -2   3       40.79       43.15     11.67 o 
   8  -2   3       73.45       87.23     10.87 o 
   9  -2   3      166.47      168.96      7.40 o 
  10  -2   3      362.80      370.41     17.64 o 
  11  -2   3        0.03        2.61      3.16 o 
 -10  -1   3        0.03        0.76      2.17 o 
  -9  -1   3      386.08      413.31     10.73 o 
  -8  -1   3       31.78       32.08      5.84 o 
  -7  -1   3       90.56       82.63      8.63 o 
  -6  -1   3       28.96       45.69      7.70 o 
  -5  -1   3       10.15       16.06      3.40 o 
  -4  -1   3      285.02      308.60     10.70 o 
  -3  -1   3      419.46      398.34     11.77 o 
  -2  -1   3     5509.19     5104.35    127.31 o 
  -1  -1   3     4209.64     3742.78     34.75 o 
   0  -1   3        6.46       15.46      6.61 o 
   1  -1   3      900.12      788.33      6.63 o 
   2  -1   3     1244.92     1077.92     47.67 o 
   3  -1   3      910.96      981.37     45.20 o 
   4  -1   3      105.94      148.31      7.79 o 
   5  -1   3        4.53        4.68      2.86 o 
   6  -1   3      402.74      417.30     22.02 o 
   7  -1   3       71.27       67.65      7.62 o 
   8  -1   3       10.78       12.27      4.19 o 
   9  -1   3      514.88      548.84     30.13 o 
  10  -1   3        0.52        3.92      3.23 o 
 -11   0   3       11.89        8.84      3.28 o 
 -10   0   3      227.54      247.65     12.56 o 
  -9   0   3        3.76        2.28      3.41 o 
  -8   0   3      184.50      196.96     20.59 o 
  -7   0   3       37.34       40.84     10.35 o 
  -6   0   3      114.57      116.01      7.04 o 
  -5   0   3      237.37      250.52     24.33 o 
  -4   0   3       23.34       24.15      6.24 o 
  -3   0   3      178.77      207.46      7.03 o 
   0   0   3     5008.40     4465.26     36.65 o 
   1   0   3      790.30      645.31     16.51 o 
   2   0   3      352.55      278.93      7.13 o 
   3   0   3       45.28       42.11      2.06 o 
   4   0   3       89.85       95.64      5.34 o 
   5   0   3       69.29       67.09      6.43 o 
   6   0   3      170.95      190.68     17.22 o 
   7   0   3      217.16      199.01     13.05 o 
   8   0   3        0.09        1.26      3.01 o 
   9   0   3        4.90        6.89      2.83 o 
  10   0   3       27.13       23.11      7.35 o 
 -11   1   3        0.09        5.89      3.78 o 
 -10   1   3       45.05       52.04     11.77 o 
  -9   1   3      130.29      134.83      9.60 o 
  -8   1   3      431.51      454.15     25.19 o 
  -7   1   3      303.82      313.68     14.48 o 
  -6   1   3      229.72      235.99     10.77 o 
  -5   1   3      213.45      235.23      9.99 o 
  -4   1   3        3.88        1.09      1.70 o 
  -3   1   3      655.09      672.66     14.18 o 
  -2   1   3     9859.53     8886.80    103.18 o 
  -1   1   3     1941.12     1839.40     19.31 o 
   0   1   3     1585.10     1472.87     16.74 o 
   1   1   3       23.86       26.13      1.52 o 
   2   1   3      727.90      751.17      8.34 o 
   3   1   3     1133.61     1062.17     39.91 o 
   4   1   3      131.45      133.85      3.85 o 
   5   1   3       70.38       77.33      4.05 o 
   6   1   3       26.54       22.40      4.64 o 
   7   1   3      519.38      520.64     15.63 o 
   8   1   3       67.58       59.40      4.65 o 
   9   1   3      230.34      241.26     12.52 o 
  10   1   3        0.79        3.66      6.60 o 
 -11   2   3      195.95      203.74      8.33 o 
 -10   2   3       78.59       84.82      9.42 o 
  -9   2   3       24.83       24.47      7.31 o 
  -8   2   3      176.88      187.91      9.68 o 
  -7   2   3        1.10       -0.20      2.94 o 
  -6   2   3      201.39      227.40     10.50 o 
  -5   2   3      131.32      134.01      6.40 o 
  -4   2   3      198.04      256.13     28.54 o 
  -3   2   3       51.63       52.02      2.86 o 
  -2   2   3      937.72      833.17      9.62 o 
  -1   2   3       59.86       46.57      2.24 o 
   0   2   3      494.27      477.66     10.63 o 
   1   2   3       42.53       42.61      2.93 o 
   2   2   3        6.84        8.73      2.17 o 
   3   2   3      391.40      401.39      6.82 o 
   4   2   3      429.66      428.97     12.41 o 
   5   2   3      582.11      590.45     10.30 o 
   6   2   3     1654.82     1660.06     56.49 o 
   7   2   3       41.54       41.26      3.60 o 
   8   2   3      416.02      432.01      9.84 o 
   9   2   3       10.60        7.11      7.50 o 
 -11   3   3       40.37       34.21     11.37 o 
 -10   3   3        4.30        8.39      5.89 o 
  -9   3   3      520.33      540.42     19.91 o 
  -8   3   3       25.17       19.97      5.60 o 
  -7   3   3        2.56        3.27      5.28 o 
  -6   3   3      209.04      199.97     41.17 o 
  -5   3   3       14.59       36.03      6.58 o 
  -4   3   3      247.12      214.45      7.01 o 
  -3   3   3        1.03        1.44      1.99 o 
  -2   3   3      398.20      402.31     19.73 o 
  -1   3   3        2.39        2.53      1.03 o 
   0   3   3      902.50      910.78      8.35 o 
   1   3   3     3488.89     3620.36     80.61 o 
   2   3   3        7.59        8.04      1.52 o 
   3   3   3       34.29       36.30      2.52 o 
   4   3   3      479.56      492.15     10.03 o 
   5   3   3      741.16      697.74     16.33 o 
   6   3   3     1149.13     1149.99     24.17 o 
   7   3   3       31.20       26.48     11.30 o 
   8   3   3       59.48       59.72     20.50 o 
   9   3   3        0.97        3.14      5.27 o 
 -11   4   3       20.99       19.16      6.98 o 
 -10   4   3       72.83       76.42     10.86 o 
  -9   4   3       11.08        7.73      5.88 o 
  -8   4   3      115.60      118.27      9.21 o 
  -7   4   3       54.69       54.47      5.65 o 
  -6   4   3      759.38      760.66     12.66 o 
  -5   4   3     4245.75     4471.76     64.01 o 
  -4   4   3     1100.51     1129.83     21.29 o 
  -3   4   3     2039.93     2075.05     34.65 o 
  -2   4   3      288.42      291.84      9.76 o 
  -1   4   3      102.60      109.48     13.92 o 
   0   4   3     1025.42     1051.76     15.81 o 
   1   4   3     1024.46     1279.43     35.19 o 
   2   4   3        3.69        3.49      1.12 o 
   3   4   3        1.21        1.70      1.33 o 
   4   4   3      198.21      207.94      8.42 o 
   5   4   3     2683.62     2686.89     56.20 o 
   6   4   3       19.85       12.14      4.34 o 
   7   4   3      330.39      289.89     34.55 o 
   8   4   3       27.79       16.66     10.47 o 
 -11   5   3        0.96        7.06      4.40 o 
 -10   5   3       35.55       24.56      7.94 o 
  -9   5   3       27.84       32.35      7.97 o 
  -8   5   3      170.47      175.41     11.29 o 
  -7   5   3      221.75      219.17      6.57 o 
  -6   5   3       39.52       28.73      6.33 o 
  -5   5   3      234.96      267.25     12.06 o 
  -4   5   3      188.47      209.06      8.54 o 
  -3   5   3       68.75       79.37      4.68 o 
  -2   5   3     1727.19     1876.39     32.81 o 
  -1   5   3      954.74     1064.11     20.00 o 
   0   5   3        0.24        1.83      1.04 o 
   1   5   3       73.50       79.88      1.65 o 
   2   5   3      368.89      404.68      9.78 o 
   3   5   3      159.54      162.00      7.20 o 
   4   5   3       37.17       35.32      3.21 o 
   5   5   3      393.53      351.73     11.32 o 
   6   5   3        0.81        2.67      1.73 o 
   7   5   3     1472.59     1592.18     87.33 o 
   8   5   3        0.42        3.86      5.75 o 
 -11   6   3      993.96      951.50     26.18 o 
 -10   6   3        0.42        4.77      4.87 o 
  -9   6   3        0.21        0.21      4.97 o 
  -8   6   3       64.55       66.71     11.55 o 
  -7   6   3     1210.39     1275.34     33.34 o 
  -6   6   3      164.27      192.89      8.18 o 
  -5   6   3      853.34      873.78     17.11 o 
  -4   6   3       51.29       57.17     12.62 o 
  -3   6   3      195.48      231.06      9.11 o 
  -2   6   3     1243.12     1329.56     26.81 o 
  -1   6   3        3.27        5.89      1.78 o 
   0   6   3       52.58       66.14      2.55 o 
   1   6   3      630.70      634.40     36.37 o 
   2   6   3       25.92       29.70      7.46 o 
   3   6   3       18.41       20.02      7.25 o 
   4   6   3        6.50        8.02      3.73 o 
   5   6   3        1.92       -1.10      2.83 o 
   6   6   3      252.70      240.40     14.04 o 
   7   6   3      503.52      562.40     24.65 o 
 -11   7   3      314.32      346.58     15.91 o 
 -10   7   3       33.77       25.04      5.81 o 
  -9   7   3      159.46      166.60      6.71 o 
  -8   7   3      425.97      416.29     15.57 o 
  -7   7   3       21.99       20.41      3.50 o 
  -6   7   3      274.70      292.29      9.49 o 
  -5   7   3       38.27       40.60      9.89 o 
  -4   7   3        2.30        3.86      1.81 o 
  -3   7   3       31.81       35.88      6.12 o 
  -2   7   3      377.24      352.47     13.69 o 
  -1   7   3     1098.70     1082.28     18.69 o 
   0   7   3      432.12      410.26      8.10 o 
   1   7   3      529.25      555.36     16.71 o 
   2   7   3        1.04        3.45      3.21 o 
   3   7   3       32.84       32.86      9.99 o 
   4   7   3        9.13       10.73      3.82 o 
   5   7   3       48.40       51.15      4.46 o 
   6   7   3       25.56       26.34     15.04 o 
   7   7   3        0.28        4.91      6.04 o 
 -11   8   3        9.96        7.03      6.74 o 
 -10   8   3      117.06      116.97      7.10 o 
  -9   8   3      184.49      171.17      7.47 o 
  -8   8   3      116.91      104.32      7.28 o 
  -7   8   3      123.75      129.04      6.11 o 
  -6   8   3       32.93       33.73     10.26 o 
  -5   8   3       37.32       35.44      8.04 o 
  -4   8   3       16.45       13.53      4.23 o 
  -3   8   3      300.23      272.06     13.58 o 
  -2   8   3      101.79       94.99      9.44 o 
  -1   8   3      549.14      557.13     16.13 o 
   0   8   3       43.48       41.16     15.76 o 
   1   8   3      594.81      595.88     17.24 o 
   2   8   3       54.22       43.84      5.39 o 
   3   8   3       91.75       73.66      5.75 o 
   4   8   3        0.32        4.21      2.53 o 
   5   8   3       47.56       47.94     15.06 o 
   6   8   3       36.73       51.90     23.00 o 
 -11   9   3       16.92       13.97      5.99 o 
 -10   9   3      189.63      179.19      7.82 o 
  -9   9   3       27.22       25.31      5.68 o 
  -8   9   3      121.72      121.38      6.07 o 
  -7   9   3       21.84       15.21      3.44 o 
  -6   9   3       28.10       25.39      5.57 o 
  -5   9   3      138.97      132.18      5.90 o 
  -4   9   3      211.33      192.24      6.57 o 
  -3   9   3      158.06      153.20      7.40 o 
  -2   9   3        8.08       11.51      3.04 o 
  -1   9   3      260.01      249.37     16.21 o 
   0   9   3       86.14       85.95      6.63 o 
   1   9   3        2.36        6.36      3.39 o 
   2   9   3       36.32       32.07      6.21 o 
   3   9   3        0.42        0.78      3.41 o 
   4   9   3       23.34       13.74      4.76 o 
   5   9   3        8.74       11.50      5.19 o 
 -10  10   3        5.82        1.51      3.59 o 
  -9  10   3       11.16       10.23      3.95 o 
  -8  10   3       49.14       35.42     11.22 o 
  -7  10   3        9.66        3.44      4.71 o 
  -6  10   3       31.56       28.95      8.72 o 
  -5  10   3       54.53       63.85      5.37 o 
  -4  10   3     1492.01     1550.55     43.24 o 
  -3  10   3      159.95      148.96     16.07 o 
  -2  10   3      125.02      135.53     11.39 o 
  -1  10   3      352.00      334.08     24.61 o 
   0  10   3      446.37      437.71     21.44 o 
   1  10   3      144.07      132.50      7.70 o 
   2  10   3        7.26        2.01      2.44 o 
   3  10   3        0.43        3.93      2.48 o 
   4  10   3       43.58       33.07     14.52 o 
 -10  11   3        4.40        9.06      3.09 o 
  -9  11   3       31.14       29.15      8.26 o 
  -8  11   3        1.79        3.02      1.93 o 
  -7  11   3       75.46       72.77      5.13 o 
  -6  11   3       63.65       67.35      5.71 o 
  -5  11   3      824.41      837.17     15.19 o 
  -4  11   3       47.41       36.79     12.05 o 
  -3  11   3        0.82        1.56      5.76 o 
  -2  11   3      201.56      189.33     10.96 o 
  -1  11   3       21.60       17.39      8.59 o 
   0  11   3       45.22       43.89     21.18 o 
   1  11   3        0.25        1.72      3.43 o 
   2  11   3        5.59        5.44      3.34 o 
  -9  12   3        4.09        4.16      1.85 o 
  -8  12   3       37.69       34.68      8.49 o 
  -7  12   3        6.15        3.06      2.80 o 
  -6  12   3      105.57      128.13      7.79 o 
  -5  12   3       48.51       41.35      4.42 o 
  -4  12   3        8.69        7.84      6.83 o 
  -3  12   3        1.24        2.98      4.63 o 
  -2  12   3        2.04       -0.04      4.62 o 
  -1  12   3       37.05       26.64     20.96 o 
   0  12   3        2.76        4.40      4.99 o 
   1  12   3       66.97       72.77      9.22 o 
  -7  13   3        3.39        3.87      4.64 o 
  -6  13   3      116.57      117.54      7.77 o 
  -5  13   3       76.84       57.57     25.96 o 
  -4  13   3        1.88        6.34      5.55 o 
  -3  13   3      113.52      130.72     10.25 o 
  -2  13   3       15.01        8.62     12.72 o 
  -1  13   3      170.84      198.81     11.73 o 
   3 -14   4       74.70       96.86      9.32 o 
   4 -14   4       43.33       40.43     14.89 o 
   0 -13   4      119.81      113.22     28.44 o 
   1 -13   4      225.53      267.64     12.45 o 
   2 -13   4        2.30        1.29      4.80 o 
   3 -13   4       56.99       45.33     11.33 o 
   4 -13   4        0.36        3.15      3.76 o 
   5 -13   4       90.82       89.00      5.88 o 
   6 -13   4       13.97       13.74      5.35 o 
   7 -13   4       70.36       76.66      7.76 o 
  -2 -12   4       71.56       78.31      8.54 o 
  -1 -12   4       61.48       42.90     18.53 o 
   0 -12   4       20.67       17.84      7.02 o 
   1 -12   4      297.96      324.59     24.53 o 
   2 -12   4       25.85       22.58      7.50 o 
   3 -12   4       54.47       38.64     10.50 o 
   4 -12   4       26.32       20.49      5.77 o 
   5 -12   4        1.56        0.92      3.18 o 
   6 -12   4        0.01        1.71      2.54 o 
   7 -12   4        2.43        4.54      3.30 o 
   8 -12   4       26.68       19.85      7.29 o 
  -3 -11   4       82.71       84.09     19.04 o 
  -2 -11   4       15.20       23.31     11.49 o 
  -1 -11   4        4.34        8.61      7.39 o 
   0 -11   4       47.57       49.84     14.07 o 
   1 -11   4       25.21       28.87      9.04 o 
   2 -11   4       70.91       67.86     15.53 o 
   3 -11   4       80.13       81.82      6.82 o 
   4 -11   4      537.98      503.18     20.35 o 
   5 -11   4      149.75      125.34      9.47 o 
   6 -11   4       27.61       33.46      9.27 o 
   7 -11   4        0.30        1.89      2.26 o 
   8 -11   4        6.30        6.77      2.70 o 
   9 -11   4        4.86       10.69      8.35 o 
  -5 -10   4      182.80      184.01     12.71 o 
  -4 -10   4        0.11        8.26      4.60 o 
  -3 -10   4      288.92      325.94     19.54 o 
  -2 -10   4      500.98      501.26     50.40 o 
  -1 -10   4        0.49        3.03      2.44 o 
   0 -10   4      256.97      238.68     23.44 o 
   1 -10   4        0.23        1.46      2.84 o 
   2 -10   4      595.61      590.13     36.16 o 
   3 -10   4       63.50       73.87     13.41 o 
   4 -10   4        1.85        7.87      3.16 o 
   5 -10   4      190.63      199.56      6.21 o 
   6 -10   4        1.81       -0.25      2.37 o 
   7 -10   4       79.17       75.52     11.92 o 
   8 -10   4       21.89       18.05      6.52 o 
   9 -10   4       10.15        7.32      5.41 o 
  10 -10   4        6.42        3.26      4.60 o 
  -6  -9   4       51.62       53.63     14.07 o 
  -5  -9   4      121.82      143.97     24.28 o 
  -4  -9   4       76.25       83.39     11.51 o 
  -3  -9   4      108.45      126.95     15.86 o 
  -2  -9   4     1504.31     1666.78     51.55 o 
  -1  -9   4        9.73        5.94      3.09 o 
   0  -9   4       94.85      106.04      6.88 o 
   1  -9   4      100.04       88.81      9.57 o 
   2  -9   4      368.12      401.46     14.66 o 
   3  -9   4      371.05      398.68     19.38 o 
   4  -9   4       77.57       78.88     16.22 o 
   5  -9   4      101.26      107.32      8.81 o 
   6  -9   4        0.22        1.42      1.96 o 
   7  -9   4      140.58      127.11     10.81 o 
   8  -9   4      272.49      264.88     10.29 o 
   9  -9   4       20.56       14.98      9.62 o 
  10  -9   4      249.77      284.98     14.51 o 
  -6  -8   4       10.64        8.93      7.33 o 
  -5  -8   4       20.84       20.86      6.40 o 
  -4  -8   4       33.46       36.48     13.30 o 
  -3  -8   4      119.77      118.89      3.90 o 
  -2  -8   4      638.37      667.40     35.04 o 
  -1  -8   4       25.11       27.76      6.26 o 
   0  -8   4       49.59       52.93     12.23 o 
   1  -8   4      640.42      610.81     35.27 o 
   2  -8   4       29.89       53.66     11.22 o 
   3  -8   4      391.46      397.43     10.04 o 
   4  -8   4      188.78      188.14      9.49 o 
   5  -8   4        6.25        5.82      2.78 o 
   6  -8   4       10.67       14.85      4.57 o 
   7  -8   4       25.08       21.86      5.19 o 
   8  -8   4      431.27      426.15     17.54 o 
   9  -8   4       43.72       47.18     10.08 o 
  10  -8   4       86.41      127.98     23.33 o 
  -7  -7   4       72.51       85.26     15.25 o 
  -6  -7   4        0.04        2.90      3.14 o 
  -5  -7   4       43.36       52.23      6.75 o 
  -4  -7   4        0.14        1.63      1.98 o 
  -3  -7   4        0.57        0.96      1.66 o 
  -2  -7   4       49.78       47.66      3.84 o 
  -1  -7   4      639.53      645.62     12.27 o 
   0  -7   4       59.36       60.08     12.94 o 
   1  -7   4       38.00       37.35     10.20 o 
   2  -7   4       39.03       55.90     13.36 o 
   3  -7   4       22.64       18.26      4.95 o 
   4  -7   4      313.75      354.05     17.30 o 
   5  -7   4      945.05     1008.37     23.57 o 
   6  -7   4     1425.60     1531.37     64.36 o 
   7  -7   4       24.50       23.07      2.67 o 
   8  -7   4      169.01      173.64      9.43 o 
   9  -7   4      104.70      116.31      9.68 o 
  10  -7   4       10.86        6.18      5.01 o 
  11  -7   4       94.87      105.60     13.95 o 
  -8  -6   4       23.85       15.33      7.59 o 
  -7  -6   4       10.40        9.82      5.80 o 
  -6  -6   4        1.26        2.35      2.72 o 
  -5  -6   4       25.19       23.61      2.40 o 
  -4  -6   4        3.42        4.21      2.23 o 
  -3  -6   4      420.22      435.22     12.22 o 
  -2  -6   4       32.45       29.60      5.49 o 
  -1  -6   4      991.06     1007.39     21.54 o 
   0  -6   4       94.15       84.95      4.67 o 
   1  -6   4      549.80      681.44     12.81 o 
   2  -6   4        5.81        7.48      2.70 o 
   3  -6   4       94.52      114.52     10.53 o 
   4  -6   4      349.00      347.71     14.72 o 
   5  -6   4      178.84      185.11     13.57 o 
   6  -6   4       48.53       45.39      5.69 o 
   7  -6   4        1.27        1.57      1.86 o 
   8  -6   4      100.91      117.62     23.19 o 
   9  -6   4      250.09      243.73     29.95 o 
  10  -6   4       15.59       19.25      6.49 o 
  11  -6   4      189.52      186.53     15.04 o 
  -9  -5   4        3.15        0.90      3.43 o 
  -8  -5   4       18.25        8.06      3.72 o 
  -7  -5   4      202.39      200.00      7.03 o 
  -6  -5   4       69.05       67.42      3.64 o 
  -5  -5   4      193.73      204.45      8.70 o 
  -4  -5   4        2.19        1.26      2.19 o 
  -3  -5   4      690.06      708.69     12.44 o 
  -2  -5   4      458.23      474.57     14.09 o 
  -1  -5   4       52.20       56.84      2.71 o 
   0  -5   4        7.26       12.87      3.61 o 
   1  -5   4        2.40        2.98      2.55 o 
   2  -5   4      199.08      249.25     11.74 o 
   3  -5   4      618.23      767.11     13.41 o 
   4  -5   4       66.90       72.53      5.01 o 
   5  -5   4     2133.37     2213.24     62.52 o 
   6  -5   4        0.23        1.33      0.95 o 
   7  -5   4      161.16      169.60     12.48 o 
   8  -5   4       17.40       26.66      5.12 o 
   9  -5   4       45.92       61.86     17.09 o 
  10  -5   4      455.93      466.17     16.41 o 
  11  -5   4        0.17        4.71      5.06 o 
  -9  -4   4       15.44       20.68      9.80 o 
  -8  -4   4        7.17        5.54      2.15 o 
  -7  -4   4      101.04      101.35      5.35 o 
  -6  -4   4      232.99      233.72     10.32 o 
  -5  -4   4        0.07        1.76      2.33 o 
  -4  -4   4      833.93      844.52     15.54 o 
  -3  -4   4      810.30      847.84     26.54 o 
  -2  -4   4      211.68      208.58      7.80 o 
  -1  -4   4       63.68       60.09      8.02 o 
   0  -4   4      478.93      513.63     18.95 o 
   1  -4   4        5.43        9.25      4.64 o 
   2  -4   4      547.14      631.11     41.94 o 
   3  -4   4     3818.56     3863.00    140.48 o 
   4  -4   4      771.54      832.17     13.71 o 
   5  -4   4     1840.68     1787.68     31.04 o 
   6  -4   4      204.40      207.67     11.45 o 
   7  -4   4      233.17      237.44     22.93 o 
   8  -4   4      109.79      100.82      7.75 o 
   9  -4   4        0.09        1.73      4.01 o 
  10  -4   4       55.42       46.59     11.81 o 
  11  -4   4      337.09      352.63     17.08 o 
 -10  -3   4       51.40       39.57     14.65 o 
  -9  -3   4        0.01       -0.98      2.41 o 
  -8  -3   4        1.85        3.49      1.81 o 
  -7  -3   4       57.80       61.77      4.74 o 
  -6  -3   4      401.14      371.44     21.83 o 
  -5  -3   4     1174.45     1267.95     28.43 o 
  -4  -3   4      356.45      378.36     12.33 o 
  -3  -3   4       21.12       25.27      5.65 o 
  -2  -3   4       99.82       97.13      4.37 o 
  -1  -3   4      301.22      317.87     21.28 o 
   0  -3   4        0.92        3.14      2.56 o 
   1  -3   4      127.19      151.44      5.43 o 
   2  -3   4      175.44      197.65      6.05 o 
   3  -3   4      209.57      198.18      5.95 o 
   4  -3   4      111.18      146.77      4.20 o 
   5  -3   4       36.50       36.76      1.10 o 
   6  -3   4        4.20        8.00      6.76 o 
   7  -3   4        2.79        6.03      3.29 o 
   8  -3   4        9.55        9.45      4.03 o 
   9  -3   4       59.84       39.50     13.79 o 
  10  -3   4       37.93       30.68     12.04 o 
  11  -3   4       64.63       65.56      7.70 o 
 -10  -2   4       48.86       43.93      6.10 o 
  -9  -2   4       96.00       88.13      5.59 o 
  -8  -2   4       56.27       52.27      6.39 o 
  -7  -2   4       59.55       52.94     13.32 o 
  -6  -2   4        5.19        7.05      3.47 o 
  -5  -2   4      315.81      364.48     11.08 o 
  -4  -2   4      958.95     1077.78     48.77 o 
  -3  -2   4     1149.34     1277.09     92.03 o 
  -2  -2   4      202.91      202.59      7.08 o 
  -1  -2   4      728.66      716.14      9.42 o 
   0  -2   4        9.03        3.15      1.84 o 
   1  -2   4       54.02       53.66      2.51 o 
   2  -2   4       39.28       31.37      3.32 o 
   3  -2   4      322.49      333.70     12.12 o 
   4  -2   4      867.78      919.62     22.81 o 
   5  -2   4      642.17      656.85     14.41 o 
   6  -2   4       43.40       41.82     10.71 o 
   7  -2   4       70.81       76.60     15.13 o 
   8  -2   4      231.93      243.05      8.78 o 
   9  -2   4       22.35       10.05      6.67 o 
  10  -2   4        2.89        2.33      5.17 o 
 -10  -1   4      225.97      230.99     14.31 o 
  -9  -1   4        3.22        4.55      4.03 o 
  -8  -1   4      313.63      325.83     13.61 o 
  -7  -1   4      248.83      233.69     10.66 o 
  -6  -1   4        4.08        3.59      3.08 o 
  -5  -1   4        0.01        2.10      1.84 o 
  -4  -1   4       18.79       12.69      5.07 o 
  -3  -1   4        0.38        0.83      1.53 o 
  -1  -1   4        5.11        3.96      1.63 o 
   0  -1   4      228.31      237.61     10.32 o 
   1  -1   4      137.58      137.91      3.59 o 
   2  -1   4      164.41      208.70      6.85 o 
   3  -1   4      579.15      609.78     19.83 o 
   4  -1   4       12.53       33.78      9.05 o 
   5  -1   4      665.82      694.86     49.00 o 
   6  -1   4        1.11        3.83      3.71 o 
   7  -1   4      776.67      764.37     21.64 o 
   8  -1   4       29.39       25.87      5.98 o 
   9  -1   4       34.50       24.14      5.95 o 
  10  -1   4        3.58        7.86      5.02 o 
 -11   0   4      122.75      113.86      9.04 o 
 -10   0   4        0.04        0.39      2.69 o 
  -9   0   4       58.35       59.13     12.72 o 
  -8   0   4        6.00        9.47      6.11 o 
  -7   0   4      398.69      380.06     14.06 o 
  -6   0   4       76.20       72.29      6.52 o 
  -5   0   4      142.68      143.86     14.13 o 
  -4   0   4      123.09      135.44      5.86 o 
  -3   0   4       51.64       55.95      3.52 o 
  -1   0   4      300.92      289.36     12.08 o 
   0   0   4     1371.38     1197.62     34.89 o 
   1   0   4      158.42      136.65      6.39 o 
   2   0   4      338.77      327.50      9.92 o 
   3   0   4      673.22      742.77     15.77 o 
   4   0   4       88.52       88.65      7.18 o 
   5   0   4      106.62       98.85      5.86 o 
   6   0   4       50.86       54.18     11.53 o 
   7   0   4      301.89      339.07     24.27 o 
   8   0   4       22.84       27.30      8.50 o 
   9   0   4      115.47      128.31      8.94 o 
  10   0   4       96.74       90.07      6.73 o 
 -11   1   4       66.67       70.71     15.07 o 
 -10   1   4        5.37        5.31      4.42 o 
  -9   1   4      568.20      565.48     19.87 o 
  -8   1   4      108.41      108.38     19.75 o 
  -7   1   4       27.93       36.02      9.93 o 
  -6   1   4      180.18      177.74      8.64 o 
  -5   1   4        7.74       10.59      3.44 o 
  -4   1   4     1368.56     1378.07     24.58 o 
  -3   1   4      717.90      700.20     21.92 o 
  -2   1   4      360.81      351.61     17.71 o 
  -1   1   4      470.98      445.73     12.59 o 
   0   1   4      330.59      305.48      7.11 o 
   1   1   4       52.52       39.81      2.80 o 
   2   1   4      135.59      149.39      4.73 o 
   3   1   4       72.33       66.82      1.86 o 
   4   1   4      138.81      118.85      5.29 o 
   5   1   4      307.17      284.39      8.25 o 
   6   1   4      147.79      150.84      6.43 o 
   7   1   4       25.41       24.72      7.40 o 
   8   1   4      379.63      402.40     18.11 o 
   9   1   4       32.89       23.76      7.44 o 
  10   1   4       26.88       19.65     14.77 o 
 -11   2   4       81.67       73.57     12.09 o 
 -10   2   4       46.48       52.67     12.52 o 
  -9   2   4        1.03        3.17      4.29 o 
  -8   2   4      136.28      129.35      8.68 o 
  -7   2   4        0.05       -2.15      3.68 o 
  -6   2   4        0.24        2.57      2.79 o 
  -5   2   4        1.81        1.81      2.08 o 
  -4   2   4      185.12      190.36      7.95 o 
  -3   2   4       79.70      105.69      5.10 o 
  -2   2   4     2165.26     2014.01     19.83 o 
  -1   2   4       16.11       22.81      2.35 o 
   0   2   4       57.83       61.35      3.51 o 
   1   2   4      221.44      254.52     12.87 o 
   2   2   4       55.88       64.24      3.31 o 
   3   2   4      276.50      310.53     15.64 o 
   4   2   4       90.09       77.82      8.17 o 
   5   2   4        4.97        5.10      1.54 o 
   6   2   4     3258.30     3670.90    149.84 o 
   7   2   4        1.25        1.81      2.64 o 
   8   2   4       19.56       15.84     14.70 o 
   9   2   4        8.20       12.95      8.11 o 
 -11   3   4       13.71       11.59      5.52 o 
 -10   3   4       73.24       65.93     18.28 o 
  -9   3   4       95.91      100.95      6.06 o 
  -8   3   4       65.46       62.96     15.53 o 
  -7   3   4        8.54        7.55      4.56 o 
  -6   3   4       85.53       78.68     13.11 o 
  -5   3   4      532.10      521.92     25.68 o 
  -4   3   4      386.78      377.91      9.27 o 
  -3   3   4     1543.97     1472.95     25.56 o 
  -2   3   4        4.78        3.63      2.28 o 
  -1   3   4       19.52       17.94      4.90 o 
   0   3   4       12.52       16.49      2.25 o 
   1   3   4        9.33        5.79      1.25 o 
   2   3   4     1179.64     1235.85     36.09 o 
   3   3   4       17.52       23.57      2.26 o 
   4   3   4        6.90        6.85      1.77 o 
   5   3   4       67.23       57.55      2.83 o 
   6   3   4        0.03        3.95      3.20 o 
   7   3   4      208.67      183.37     14.64 o 
   8   3   4        5.52        6.45      3.87 o 
   9   3   4        0.58        2.46      3.64 o 
 -11   4   4        4.25        4.83      2.71 o 
 -10   4   4       91.13       66.93     22.54 o 
  -9   4   4      132.14      139.53     10.21 o 
  -8   4   4      101.88      110.74     19.51 o 
  -7   4   4      354.42      405.65     20.02 o 
  -6   4   4       80.10       70.64      4.67 o 
  -5   4   4     1157.69     1043.02     16.90 o 
  -4   4   4       13.14       14.62      3.76 o 
  -3   4   4       44.63       65.95      3.97 o 
  -2   4   4       53.62       47.59      4.73 o 
  -1   4   4      497.82      512.92     10.63 o 
   0   4   4      259.82      297.90      8.30 o 
   1   4   4       64.62       64.86      2.62 o 
   2   4   4       92.60       82.15      3.52 o 
   3   4   4       37.26       35.06      1.66 o 
   4   4   4      536.82      521.02     12.55 o 
   5   4   4     1747.75     1756.63     47.41 o 
   6   4   4      342.76      291.68     20.58 o 
   7   4   4       49.08       42.73     23.61 o 
   8   4   4      116.02       62.64     38.23 o 
 -11   5   4       20.73       19.65      9.91 o 
 -10   5   4       20.72       19.92      7.87 o 
  -9   5   4       44.74       45.90     11.30 o 
  -8   5   4       13.62       13.84      5.47 o 
  -7   5   4      271.13      280.72     16.70 o 
  -6   5   4        4.97        8.09      2.99 o 
  -5   5   4      813.04      800.82     15.21 o 
  -4   5   4      275.58      262.95     10.18 o 
  -3   5   4        0.53        1.37      2.91 o 
  -2   5   4       41.63       40.76      2.98 o 
  -1   5   4     1377.93     1457.44     22.31 o 
   0   5   4       48.52       49.28      4.69 o 
   1   5   4        1.32        3.92      1.67 o 
   2   5   4       37.77       38.27      1.75 o 
   3   5   4      251.44      268.13      9.96 o 
   4   5   4       84.69       71.65      7.64 o 
   5   5   4        0.04        2.67      3.51 o 
   6   5   4      223.94      227.03     16.31 o 
   7   5   4      165.94      133.13     10.13 o 
   8   5   4       97.94       52.00     24.69 o 
 -11   6   4       45.87       38.96     14.39 o 
 -10   6   4        9.27        2.91      7.16 o 
  -9   6   4      612.53      657.87     22.87 o 
  -8   6   4      223.15      211.64     11.14 o 
  -7   6   4      981.90     1014.96     27.99 o 
  -6   6   4      925.10      967.27     48.53 o 
  -5   6   4        0.17        2.41      2.61 o 
  -4   6   4      165.98      168.50      8.85 o 
  -3   6   4       91.89       89.73      4.73 o 
  -2   6   4     1058.78     1138.38     19.14 o 
  -1   6   4        0.02        0.17      1.72 o 
   0   6   4      811.77      865.53     28.62 o 
   1   6   4      348.16      330.78      9.39 o 
   2   6   4       13.70       13.72      5.10 o 
   3   6   4        0.13        5.56      3.11 o 
   4   6   4        0.57        1.71      2.64 o 
   5   6   4       33.66       31.65      8.85 o 
   6   6   4        9.28        5.86      5.29 o 
   7   6   4      522.18      637.96     23.39 o 
 -11   7   4       44.09       27.25      8.18 o 
 -10   7   4        0.31        0.06      5.10 o 
  -9   7   4      595.62      574.69     13.70 o 
  -8   7   4        5.29        3.97      2.00 o 
  -7   7   4       70.56       61.12     11.68 o 
  -6   7   4       47.05       49.61      5.88 o 
  -5   7   4       25.27       22.45      5.26 o 
  -4   7   4        0.31        3.03      2.71 o 
  -3   7   4        1.08        1.67      1.47 o 
  -2   7   4      565.32      574.84     12.46 o 
  -1   7   4       90.89       81.92      4.33 o 
   0   7   4      298.57      318.72     14.18 o 
   1   7   4       55.34       51.90      5.48 o 
   2   7   4      181.14      171.45     10.64 o 
   3   7   4       84.87       64.49      6.41 o 
   4   7   4       16.15        8.87      3.90 o 
   5   7   4        0.86        1.23      2.87 o 
   6   7   4       62.12       68.79     35.63 o 
 -11   8   4       54.52       22.05     10.69 o 
 -10   8   4        0.01        5.02      3.13 o 
  -9   8   4        3.36        4.26      3.50 o 
  -8   8   4       42.17       60.77      6.06 o 
  -7   8   4        5.72        5.36      2.23 o 
  -6   8   4       18.73       16.94      4.88 o 
  -5   8   4        0.76        3.10      2.87 o 
  -4   8   4      167.70      193.60     15.32 o 
  -3   8   4     1216.50     1176.64     35.30 o 
  -2   8   4      246.36      257.35      7.00 o 
  -1   8   4       59.84       53.43      2.88 o 
   0   8   4      237.89      244.23     14.83 o 
   1   8   4      553.60      492.51     17.93 o 
   2   8   4       88.70       67.08     18.30 o 
   3   8   4      264.43      244.35      7.71 o 
   4   8   4        0.22        1.58      1.96 o 
   5   8   4        0.42        2.05      3.42 o 
 -11   9   4       71.76       64.52     23.75 o 
 -10   9   4       19.36       17.67      5.77 o 
  -9   9   4       85.33       77.27     10.81 o 
  -8   9   4       40.79       33.63      7.33 o 
  -7   9   4      107.91       87.51      5.15 o 
  -6   9   4       97.28       90.54      5.61 o 
  -5   9   4       21.76       15.99      5.50 o 
  -4   9   4      606.77      612.24     17.86 o 
  -3   9   4        1.25        3.31      1.52 o 
  -2   9   4      412.05      424.10     12.65 o 
  -1   9   4      114.20      124.00      9.58 o 
   0   9   4      619.19      595.77     22.93 o 
   1   9   4        8.03        3.71      2.64 o 
   2   9   4      366.16      323.29     11.54 o 
   3   9   4       13.77       16.76      5.81 o 
   4   9   4        1.34        3.89      3.61 o 
 -10  10   4      151.51      175.30     17.70 o 
  -9  10   4       20.25       13.88      4.87 o 
  -8  10   4        7.20        6.02      4.87 o 
  -7  10   4      164.65      138.91      9.24 o 
  -6  10   4       25.72       23.87      9.16 o 
  -5  10   4      246.73      219.98     10.50 o 
  -4  10   4     2257.54     2319.84     53.56 o 
  -3  10   4        5.07        1.94      4.05 o 
  -2  10   4      160.10      147.90     11.43 o 
  -1  10   4       82.48       71.83     25.94 o 
   0  10   4       21.73       23.58      8.49 o 
   1  10   4       52.44       44.68     16.66 o 
   2  10   4       50.34       41.64     15.08 o 
   3  10   4        8.69       14.43      6.02 o 
  -9  11   4       13.67       18.24      5.54 o 
  -8  11   4        0.10        1.63      3.03 o 
  -7  11   4        2.19        3.29      1.70 o 
  -6  11   4        1.33        2.55      3.21 o 
  -5  11   4        1.90        3.07      2.74 o 
  -4  11   4        0.19        0.27      2.50 o 
  -3  11   4       93.95      103.90     10.09 o 
  -2  11   4       12.65        7.12      4.79 o 
  -1  11   4       23.12       26.50     16.12 o 
   0  11   4        4.33        3.18      4.61 o 
   1  11   4       87.46       95.41      7.26 o 
   2  11   4       85.78       77.01      9.40 o 
  -8  12   4       18.84       12.88      7.02 o 
  -7  12   4      123.22      121.59      5.93 o 
  -6  12   4       28.80       30.45      8.41 o 
  -5  12   4        6.76        6.06      4.05 o 
  -4  12   4        0.37        0.83      3.97 o 
  -3  12   4      207.48      231.96     12.27 o 
  -2  12   4       46.20       35.23     13.31 o 
  -1  12   4       63.25       43.31     20.61 o 
   0  12   4        0.05        5.21      5.08 o 
  -7  13   4      282.77      301.21     12.03 o 
  -6  13   4       20.59       19.83      9.21 o 
  -5  13   4       81.07       77.63     27.73 o 
  -4  13   4       14.07       11.25      8.00 o 
  -3  13   4        0.23        2.98      3.92 o 
  -2  13   4       14.71       20.63      9.05 o 
   0 -13   5      153.27      156.00     11.92 o 
   1 -13   5       42.92       48.12     15.17 o 
   2 -13   5       54.72       46.18     14.23 o 
   3 -13   5        4.90        1.18      3.24 o 
   4 -13   5       20.71       12.68      4.13 o 
   5 -13   5       48.60       28.50      8.47 o 
   6 -13   5       24.26       26.16      5.11 o 
   7 -13   5       22.66       21.43      5.45 o 
  -2 -12   5        4.64        3.79      4.60 o 
  -1 -12   5      100.76      104.67      9.60 o 
   0 -12   5      131.60      151.70     44.19 o 
   1 -12   5      223.82      245.00     20.02 o 
   2 -12   5      292.54      293.04     14.42 o 
   3 -12   5      102.89      105.07      7.07 o 
   4 -12   5       19.11       13.52      4.76 o 
   5 -12   5       29.22       22.90      6.22 o 
   6 -12   5       80.56       60.35     18.19 o 
   7 -12   5       13.12       18.45      5.97 o 
   8 -12   5       45.18       54.92     18.13 o 
  -3 -11   5      105.91      121.63     21.86 o 
  -2 -11   5        7.02        4.47      5.70 o 
  -1 -11   5       62.56       61.15     16.07 o 
   0 -11   5       52.82       54.22     13.24 o 
   1 -11   5       90.20       85.54      5.72 o 
   2 -11   5      117.35      127.23     10.60 o 
   3 -11   5      130.44      105.11      6.74 o 
   4 -11   5      342.54      309.57     13.97 o 
   5 -11   5        6.54        7.83      4.76 o 
   6 -11   5       46.45       46.51      4.90 o 
   7 -11   5        0.02        0.27      2.42 o 
   8 -11   5      178.29      194.49     19.08 o 
   9 -11   5      137.89      122.01     26.76 o 
  -4 -10   5       23.08       28.61      7.17 o 
  -3 -10   5       77.59       84.88      9.76 o 
  -2 -10   5      430.27      428.99     15.27 o 
  -1 -10   5       52.04       43.31     10.15 o 
   0 -10   5       51.00       53.96     14.43 o 
   1 -10   5        5.51        7.09      3.53 o 
   2 -10   5       42.46       54.56     12.68 o 
   3 -10   5      298.82      313.21     15.24 o 
   4 -10   5        1.76        4.07      3.56 o 
   5 -10   5      118.50      116.80      6.82 o 
   6 -10   5       16.56       15.40      5.13 o 
   7 -10   5      111.25      100.47      6.63 o 
   8 -10   5      132.54      136.74     12.97 o 
   9 -10   5       98.90       84.46     24.19 o 
  -5  -9   5      374.58      452.84     11.98 o 
  -4  -9   5        1.95        3.87      3.54 o 
  -3  -9   5       19.98       20.62      5.64 o 
  -2  -9   5      944.57     1037.60     32.63 o 
  -1  -9   5      134.70      134.82      6.48 o 
   0  -9   5       43.82       37.75     11.31 o 
   1  -9   5      333.17      345.11     12.48 o 
   2  -9   5       36.60       48.78      9.95 o 
   3  -9   5      711.40      768.11     21.72 o 
   4  -9   5      509.37      544.20     33.84 o 
   5  -9   5       13.17       18.81      4.69 o 
   6  -9   5       37.84       37.95      8.38 o 
   7  -9   5       27.07       26.88      6.39 o 
   8  -9   5       70.91       81.14      9.23 o 
   9  -9   5        9.11        7.49      6.09 o 
  10  -9   5       51.96       43.34     10.89 o 
  -6  -8   5       42.24       49.21     19.27 o 
  -5  -8   5       31.52       30.45     10.87 o 
  -4  -8   5       27.08       30.66      8.53 o 
  -3  -8   5       98.73       99.92      4.05 o 
  -2  -8   5      159.14      160.90      5.36 o 
  -1  -8   5       80.92       88.70      7.04 o 
   0  -8   5      187.17      192.78     17.30 o 
   1  -8   5      307.28      308.46     31.42 o 
   2  -8   5      239.38      213.26     22.71 o 
   3  -8   5       25.75       34.87      9.99 o 
   4  -8   5      203.92      232.72      7.77 o 
   5  -8   5       11.76       12.54      3.32 o 
   6  -8   5       73.41       83.99      6.50 o 
   7  -8   5      149.76      140.93      6.99 o 
   8  -8   5       19.46       16.37      6.34 o 
   9  -8   5       17.46       15.19      8.14 o 
  10  -8   5       24.92       21.89     10.29 o 
  -7  -7   5        1.72        7.26      5.23 o 
  -6  -7   5        0.29        3.56      4.24 o 
  -5  -7   5        0.91        2.52      2.19 o 
  -4  -7   5       64.58       63.60      4.04 o 
  -3  -7   5        5.75        7.63      2.78 o 
  -2  -7   5       16.53       11.82      3.25 o 
  -1  -7   5      193.81      179.07      5.39 o 
   0  -7   5       11.72        9.33      4.11 o 
   1  -7   5      415.61      466.36     12.01 o 
   2  -7   5      421.37      429.56     25.86 o 
   3  -7   5        6.77        4.78      2.63 o 
   4  -7   5      105.56       97.65      7.81 o 
   5  -7   5      161.54      138.20      5.70 o 
   6  -7   5     1341.21     1425.36     30.46 o 
   7  -7   5      346.09      327.28     11.93 o 
   8  -7   5        3.90        7.94      5.47 o 
   9  -7   5      113.65      119.66     11.22 o 
  10  -7   5       26.54       27.93     12.29 o 
  -8  -6   5        3.87       10.08      4.08 o 
  -7  -6   5        0.50        2.25      3.20 o 
  -6  -6   5        1.90        1.53      1.92 o 
  -5  -6   5      321.70      347.30     21.60 o 
  -4  -6   5        1.32        1.83      2.06 o 
  -3  -6   5        1.95        3.36      2.11 o 
  -2  -6   5       31.40       31.78      6.02 o 
  -1  -6   5        1.12        2.19      2.64 o 
   0  -6   5      148.30      152.53     12.09 o 
   1  -6   5     1108.16     1150.47     42.97 o 
   2  -6   5        6.19        8.14      3.55 o 
   3  -6   5       84.02       66.99      7.00 o 
   4  -6   5       57.84       54.33      9.87 o 
   5  -6   5      217.19      212.33      7.75 o 
   6  -6   5      560.29      619.24     16.95 o 
   7  -6   5      371.02      400.42     28.25 o 
   8  -6   5       15.51       14.39      8.53 o 
   9  -6   5        1.58        3.96      4.28 o 
  10  -6   5        3.33        6.52      3.66 o 
  -8  -5   5        0.01        2.48      2.28 o 
  -7  -5   5        3.99        4.26      2.38 o 
  -6  -5   5        5.11        4.28      1.96 o 
  -5  -5   5      375.79      346.43     10.15 o 
  -4  -5   5      337.66      315.25      7.76 o 
  -3  -5   5        1.13        3.47      1.81 o 
  -2  -5   5      273.98      293.76     14.29 o 
  -1  -5   5      722.28      816.06     24.25 o 
   0  -5   5      239.44      265.72     16.24 o 
   1  -5   5      552.14      604.91     42.87 o 
   2  -5   5       21.58       31.89      9.10 o 
   3  -5   5        0.14        0.24      2.05 o 
   4  -5   5       42.12       43.67      3.14 o 
   5  -5   5     2506.68     2462.04     21.08 o 
   6  -5   5       47.29       48.85      3.06 o 
   7  -5   5       83.87       76.61      7.31 o 
   8  -5   5       51.39       43.67     11.99 o 
   9  -5   5        4.10        6.34      3.95 o 
  10  -5   5      101.16       98.97      8.79 o 
  -9  -4   5       16.89        8.17      4.04 o 
  -8  -4   5        7.24        7.36      3.71 o 
  -7  -4   5       70.43       67.83      5.31 o 
  -6  -4   5       50.24       50.67     11.46 o 
  -5  -4   5      124.21      110.55      4.40 o 
  -4  -4   5      415.69      382.34     17.21 o 
  -3  -4   5       76.69       74.05      5.64 o 
  -2  -4   5      173.93      192.88      6.44 o 
  -1  -4   5     1000.55     1094.72     18.27 o 
   0  -4   5       25.70       27.87      5.76 o 
   1  -4   5      339.61      351.23     12.13 o 
   2  -4   5        9.21       12.25      2.42 o 
   3  -4   5       55.93       37.62      3.02 o 
   4  -4   5      613.12      625.21     10.26 o 
   5  -4   5        9.78       13.57      3.70 o 
   6  -4   5      528.82      566.86     27.73 o 
   7  -4   5       10.74        5.45      3.78 o 
   8  -4   5      140.12      132.18      7.04 o 
   9  -4   5      105.66       97.29      9.55 o 
  10  -4   5        1.84        2.83      3.33 o 
  -9  -3   5       51.80       43.99     11.78 o 
  -8  -3   5       20.34       16.56      8.31 o 
  -7  -3   5      218.70      206.28     39.20 o 
  -6  -3   5      140.37      140.77      8.03 o 
  -5  -3   5      173.49      182.05      6.47 o 
  -4  -3   5      304.76      341.64     16.73 o 
  -3  -3   5       12.80       11.52      2.49 o 
  -2  -3   5      117.08      145.93      5.59 o 
  -1  -3   5     1521.37     1458.98     24.44 o 
   0  -3   5       67.02       75.60      4.48 o 
   1  -3   5      144.87      153.43      6.39 o 
   2  -3   5      308.30      292.51      8.82 o 
   3  -3   5      266.88      331.48     11.35 o 
   4  -3   5     2463.31     2390.04     53.08 o 
   5  -3   5      753.24      744.47     17.65 o 
   6  -3   5     1091.56     1158.33     88.91 o 
   7  -3   5       66.40       56.80     17.61 o 
   8  -3   5       47.07       46.11     11.56 o 
   9  -3   5      212.57      176.90      9.07 o 
  10  -3   5        0.93        0.29      4.19 o 
 -10  -2   5       14.70       12.82      4.55 o 
  -9  -2   5        5.86        3.75      3.03 o 
  -8  -2   5      143.28      164.04     15.81 o 
  -7  -2   5      154.75      143.46      6.21 o 
  -6  -2   5      118.23      109.97      6.78 o 
  -5  -2   5      839.26      836.36     21.55 o 
  -4  -2   5      259.13      269.58     11.64 o 
  -3  -2   5      550.50      582.47      8.16 o 
  -2  -2   5      277.08      262.54      9.05 o 
  -1  -2   5      193.22      207.78     11.18 o 
   0  -2   5      836.63      857.70     22.48 o 
   1  -2   5       36.01       41.02      2.50 o 
   2  -2   5      379.08      340.70     11.93 o 
   3  -2   5      439.57      490.45     14.60 o 
   4  -2   5     1605.78     1512.66     59.13 o 
   5  -2   5      756.92      804.52     16.56 o 
   6  -2   5      334.56      367.73     13.02 o 
   7  -2   5        2.25        5.31      3.19 o 
   8  -2   5      194.67      185.13     16.17 o 
   9  -2   5        2.06        2.84      5.28 o 
  10  -2   5       18.55       16.08      6.00 o 
 -10  -1   5      165.06      163.62      7.47 o 
  -9  -1   5      132.64      144.32     11.67 o 
  -8  -1   5       54.09       58.07     13.54 o 
  -7  -1   5      352.96      341.20     13.21 o 
  -6  -1   5       19.71       17.68      5.91 o 
  -5  -1   5       58.11       56.98      3.94 o 
  -4  -1   5       77.01       78.16      4.82 o 
  -3  -1   5     1993.65     2125.73     72.85 o 
  -2  -1   5       46.62       57.39      2.27 o 
  -1  -1   5      748.66      801.84     20.81 o 
   0  -1   5      342.69      332.55     15.40 o 
   1  -1   5       12.21        9.47      5.02 o 
   2  -1   5      189.47      229.23     10.37 o 
   3  -1   5      419.10      411.94     33.82 o 
   4  -1   5      331.03      345.66     13.24 o 
   5  -1   5      215.70      211.18      9.05 o 
   6  -1   5      179.24      173.96      9.03 o 
   7  -1   5       13.80       11.30      3.74 o 
   8  -1   5        5.85        5.89      3.33 o 
   9  -1   5        0.55        1.30      5.58 o 
  10  -1   5       48.78       38.94     16.49 o 
 -11   0   5      807.50      924.39     56.70 o 
 -10   0   5       21.06       16.92      6.83 o 
  -9   0   5     1408.11     1548.39     28.91 o 
  -8   0   5       91.81       87.63      5.56 o 
  -7   0   5      222.00      236.29     11.70 o 
  -6   0   5      140.06      139.77     13.95 o 
  -5   0   5       40.93       31.46      9.13 o 
  -4   0   5     4250.26     4310.67    120.73 o 
  -3   0   5       78.59       77.53      4.54 o 
  -2   0   5      971.10     1101.67     30.34 o 
  -1   0   5      435.09      453.10     25.19 o 
   0   0   5     1600.30     1697.23     26.32 o 
   1   0   5      124.49      113.47      4.57 o 
   2   0   5      444.21      500.40     10.27 o 
   3   0   5       66.98       57.27      6.89 o 
   4   0   5       25.14       24.90      1.85 o 
   5   0   5      105.69       84.67      4.98 o 
   6   0   5      130.70      133.95      8.75 o 
   7   0   5      105.80       93.47     13.16 o 
   8   0   5      201.67      187.06     15.73 o 
   9   0   5      110.72      117.58     16.67 o 
  10   0   5       45.33       51.20     26.07 o 
 -11   1   5      251.36      261.32      9.67 o 
 -10   1   5      155.20      149.74      9.38 o 
  -9   1   5     1187.14     1324.20     23.59 o 
  -8   1   5       26.67       40.87      9.49 o 
  -7   1   5       11.75       11.64      5.12 o 
  -6   1   5       52.58       58.66      5.11 o 
  -5   1   5      347.99      325.61     13.48 o 
  -4   1   5     5294.48     4904.24     40.29 o 
  -3   1   5      109.83      106.76      5.60 o 
  -2   1   5        3.18        5.61      3.54 o 
  -1   1   5      766.84      696.16     18.64 o 
   0   1   5       92.37      103.92      6.64 o 
   1   1   5        4.49        8.01      1.87 o 
   2   1   5       27.56       25.42      1.59 o 
   3   1   5      277.20      282.55      8.57 o 
   4   1   5        1.29        2.67      0.90 o 
   5   1   5        4.13        5.93      3.93 o 
   6   1   5        8.06        8.34      3.10 o 
   7   1   5       49.76       50.33      7.34 o 
   8   1   5      231.05      231.10     11.25 o 
   9   1   5      112.76      131.76     29.22 o 
 -11   2   5       21.27       12.43      5.25 o 
 -10   2   5      201.00      200.10     14.68 o 
  -9   2   5        6.67        5.07      5.26 o 
  -8   2   5        5.44        6.54      5.10 o 
  -7   2   5       15.71       20.32      5.33 o 
  -6   2   5      117.63      109.15     17.70 o 
  -5   2   5       63.53       62.12      8.20 o 
  -4   2   5        4.20        2.78      1.83 o 
  -3   2   5     3157.02     2878.69     67.54 o 
  -2   2   5      144.98      147.87      9.23 o 
  -1   2   5      792.98      825.06     33.43 o 
   0   2   5        0.27        1.47      1.26 o 
   1   2   5       25.70       25.28      1.81 o 
   2   2   5      199.13      205.00      6.71 o 
   3   2   5       86.94       86.48      5.47 o 
   4   2   5      140.44      128.89      3.86 o 
   5   2   5      396.28      403.28     11.11 o 
   6   2   5      269.64      261.93     13.10 o 
   7   2   5      159.40      168.52     11.44 o 
   8   2   5        9.21        8.75      7.44 o 
   9   2   5        1.54        2.87      4.37 o 
 -11   3   5       68.00       59.82     20.21 o 
 -10   3   5        6.20       10.48      6.24 o 
  -9   3   5       53.22       60.98     13.47 o 
  -8   3   5        1.55        2.04      2.60 o 
  -7   3   5      365.75      363.59     17.56 o 
  -6   3   5       11.10        9.75      5.26 o 
  -5   3   5      240.68      229.68     13.05 o 
  -4   3   5        4.51        5.82      2.54 o 
  -3   3   5       94.75       71.75      3.60 o 
  -2   3   5      385.73      420.77      9.66 o 
  -1   3   5       37.71       46.19      2.62 o 
   0   3   5       78.27       74.00      4.91 o 
   1   3   5        5.86        4.28      1.26 o 
   2   3   5       70.64       74.99      4.28 o 
   3   3   5       88.68       86.33      2.85 o 
   4   3   5      133.64      124.21      4.85 o 
   5   3   5       50.58       44.67      2.38 o 
   6   3   5        9.96        5.52      5.45 o 
   7   3   5      457.18      412.53     20.16 o 
   8   3   5      147.94      136.90     10.45 o 
 -11   4   5       13.00        9.81      6.57 o 
 -10   4   5       16.90       30.72      8.72 o 
  -9   4   5      323.62      342.62     16.94 o 
  -8   4   5        0.64        3.04      3.64 o 
  -7   4   5      188.34      165.01     12.99 o 
  -6   4   5        1.00        4.02      5.10 o 
  -5   4   5     1458.88     1460.42     21.51 o 
  -4   4   5      775.41      771.30     14.57 o 
  -3   4   5       25.18       32.82      5.30 o 
  -2   4   5      109.63      106.08      5.82 o 
  -1   4   5     1007.83     1129.42     18.35 o 
   0   4   5       32.84       38.65      2.72 o 
   1   4   5        0.69        1.19      1.21 o 
   2   4   5       47.82       48.25      3.02 o 
   3   4   5     1067.73     1152.83     36.39 o 
   4   4   5      151.36      170.57      8.35 o 
   5   4   5      412.88      403.10     12.88 o 
   6   4   5      225.90      218.66     11.88 o 
   7   4   5       24.56       22.59     13.61 o 
   8   4   5       10.25        4.48      4.97 o 
 -11   5   5      191.11      187.62     25.48 o 
 -10   5   5        0.09        2.54      3.64 o 
  -9   5   5      287.15      317.57     13.82 o 
  -8   5   5      162.07      165.14     17.66 o 
  -7   5   5      186.82      209.03     11.92 o 
  -6   5   5      894.34      934.85     22.42 o 
  -5   5   5       29.20       42.71     11.00 o 
  -4   5   5      958.99      984.40     30.04 o 
  -3   5   5       95.58       98.65      5.47 o 
  -2   5   5      258.53      250.50      9.90 o 
  -1   5   5      359.13      379.49      9.47 o 
   0   5   5       69.55       65.26      2.99 o 
   1   5   5       41.59       40.81      2.75 o 
   2   5   5       11.13       12.21      3.78 o 
   3   5   5        0.03        1.77      1.92 o 
   4   5   5        3.74        9.90      4.70 o 
   5   5   5       43.34       47.37      6.92 o 
   6   5   5       17.62       10.24     12.47 o 
   7   5   5      109.50      108.82     44.18 o 
 -11   6   5       19.14       26.69      8.18 o 
 -10   6   5       17.90       21.06      5.90 o 
  -9   6   5        0.59        3.72      4.87 o 
  -8   6   5      226.27      245.08     10.39 o 
  -7   6   5      515.25      525.42     14.13 o 
  -6   6   5      256.93      255.36     11.02 o 
  -5   6   5      195.18      193.23     15.50 o 
  -4   6   5      167.03      145.26      6.75 o 
  -3   6   5        3.80        2.71      1.77 o 
  -2   6   5      249.67      266.42     11.34 o 
  -1   6   5       24.58       22.54      7.00 o 
   0   6   5       35.27       35.20      2.76 o 
   1   6   5       41.97       39.29      5.03 o 
   2   6   5      577.28      540.44     19.17 o 
   3   6   5        0.84        1.58      2.82 o 
   4   6   5       51.63       49.56      5.69 o 
   5   6   5       10.41       11.72      4.29 o 
   6   6   5       58.37       51.69     15.65 o 
 -11   7   5       42.10       40.04     10.76 o 
 -10   7   5        0.68        1.42      4.20 o 
  -9   7   5       36.69       26.65     12.61 o 
  -8   7   5        0.13        3.39      3.54 o 
  -7   7   5      272.07      255.49     11.77 o 
  -6   7   5       39.69       35.05     11.16 o 
  -5   7   5      111.27      100.16      5.02 o 
  -4   7   5        0.38        1.98      1.62 o 
  -3   7   5      284.90      256.43      6.89 o 
  -2   7   5      279.18      282.38      9.61 o 
  -1   7   5      284.10      251.19      6.38 o 
   0   7   5     1347.34     1422.39     43.09 o 
   1   7   5       15.95       16.84      4.85 o 
   2   7   5      501.23      500.09     16.06 o 
   3   7   5       23.08       20.47      6.73 o 
   4   7   5        0.86        2.77      2.75 o 
   5   7   5      119.16      144.10     11.16 o 
   6   7   5       11.53       11.42      9.49 o 
 -11   8   5       19.38       20.29      9.45 o 
 -10   8   5       13.66        7.82      4.84 o 
  -9   8   5      228.25      228.92     19.32 o 
  -8   8   5       29.58       27.05      8.20 o 
  -7   8   5      528.18      495.10     21.08 o 
  -6   8   5       60.88       63.22      5.40 o 
  -5   8   5       66.67       60.29     11.28 o 
  -4   8   5       90.70       94.08      6.45 o 
  -3   8   5       12.57       11.84      3.60 o 
  -2   8   5       83.63       75.53      3.88 o 
  -1   8   5       27.16       24.89      4.87 o 
   0   8   5      993.26     1063.59     38.78 o 
   1   8   5       23.26       28.35      7.81 o 
   2   8   5      166.38      159.94     11.12 o 
   3   8   5      126.92      115.08     12.14 o 
   4   8   5        8.29        7.15      4.42 o 
   5   8   5       21.81       15.84      7.88 o 
 -10   9   5       14.18       14.45      5.03 o 
  -9   9   5       63.85       75.12      8.29 o 
  -8   9   5      187.61      173.13      7.17 o 
  -7   9   5       39.36       33.07      9.45 o 
  -6   9   5      111.62       96.22      5.61 o 
  -5   9   5       61.31       39.45     11.41 o 
  -4   9   5      213.08      212.51      8.90 o 
  -3   9   5       55.68       55.47      3.82 o 
  -2   9   5      756.80      762.13     45.30 o 
  -1   9   5      267.05      259.51     13.04 o 
   0   9   5      377.45      322.48     16.72 o 
   1   9   5       15.11       18.45      7.81 o 
   2   9   5        9.60        4.42      3.42 o 
   3   9   5       79.38       91.32     10.54 o 
   4   9   5        0.08        1.53      2.27 o 
 -10  10   5        0.56        6.65      3.94 o 
  -9  10   5        0.43        2.69      2.58 o 
  -8  10   5        4.96        6.12      3.31 o 
  -7  10   5       98.96       95.94      7.69 o 
  -6  10   5        6.80        8.38      6.92 o 
  -5  10   5      670.99      701.62     24.34 o 
  -4  10   5       56.33       61.62      7.62 o 
  -3  10   5      425.35      460.90     37.08 o 
  -2  10   5      101.20       97.05      8.91 o 
  -1  10   5       60.27       66.91     20.16 o 
   0  10   5       37.85       16.77      8.50 o 
   1  10   5        0.26        2.44      3.55 o 
   2  10   5       55.02       75.10      8.83 o 
   3  10   5       40.72       30.19     11.23 o 
  -9  11   5        1.95        4.50      4.56 o 
  -8  11   5       29.48       29.32      6.60 o 
  -7  11   5       77.26       79.35      9.73 o 
  -6  11   5      251.61      239.68     16.04 o 
  -5  11   5        0.10        0.29      2.77 o 
  -4  11   5       11.90        5.39      4.34 o 
  -3  11   5      232.30      246.27     17.29 o 
  -2  11   5       73.07       65.48     26.50 o 
  -1  11   5      147.24      168.82     11.04 o 
   0  11   5        3.09        1.98      3.90 o 
   1  11   5       26.35       26.73     10.60 o 
  -8  12   5       42.52       38.12     12.15 o 
  -7  12   5      218.95      220.04     18.42 o 
  -6  12   5       84.34       86.17      6.51 o 
  -5  12   5      202.18      184.92     12.34 o 
  -4  12   5        4.02        3.38      7.99 o 
  -3  12   5       49.77       31.91     22.33 o 
  -2  12   5       17.80       15.38      9.77 o 
  -1  12   5        1.14       -1.21      5.51 o 
  -5  13   5       19.28       15.18      7.27 o 
  -4  13   5        0.16       -2.81      5.27 o 
   1 -13   6      114.30       99.68     19.72 o 
   2 -13   6       16.66       27.81     13.16 o 
   3 -13   6        7.52        7.37      4.92 o 
   4 -13   6       11.94        7.45      3.69 o 
   5 -13   6        4.75        5.23      2.70 o 
   6 -13   6       70.65       50.76      5.21 o 
  -1 -12   6        0.30        2.21      5.13 o 
   0 -12   6        0.20       -3.13      5.85 o 
   1 -12   6        0.01        4.82      2.83 o 
   2 -12   6        0.31        0.70      4.03 o 
   3 -12   6       67.89       54.85     11.39 o 
   4 -12   6        2.57        6.14      3.90 o 
   5 -12   6       52.59       55.72     15.36 o 
   6 -12   6        1.35        4.79      3.75 o 
   7 -12   6        1.47        3.71      2.94 o 
  -3 -11   6        3.61        8.89      7.38 o 
  -2 -11   6       15.92        8.28      7.61 o 
  -1 -11   6        0.44        6.79      3.75 o 
   0 -11   6        4.18        4.95      3.93 o 
   1 -11   6       91.43       94.66      8.90 o 
   2 -11   6        4.01        6.90      2.60 o 
   3 -11   6      136.83      150.05      8.03 o 
   4 -11   6       20.99       23.42      5.29 o 
   5 -11   6      196.79      221.95     20.93 o 
   6 -11   6        0.01       -0.90      2.77 o 
   7 -11   6        3.57        5.24      2.27 o 
   8 -11   6        0.27        4.27      2.15 o 
  -4 -10   6      163.86      148.50      9.19 o 
  -3 -10   6       70.55       60.13     17.51 o 
  -2 -10   6      126.76      147.57     14.23 o 
  -1 -10   6       58.62       55.90     14.42 o 
   0 -10   6        2.76        4.85      3.84 o 
   1 -10   6      277.97      276.80     13.33 o 
   2 -10   6      201.09      181.61      7.37 o 
   3 -10   6     1654.26     1668.65     31.25 o 
   4 -10   6      193.19      212.57     11.75 o 
   5 -10   6      285.80      257.37     10.04 o 
   6 -10   6       14.14       10.21      3.43 o 
   7 -10   6        2.13        6.38      2.58 o 
   8 -10   6        2.26        7.54      5.04 o 
   9 -10   6       12.24       11.92      8.26 o 
  -5  -9   6      519.31      495.02     29.19 o 
  -4  -9   6      836.41      856.01     14.53 o 
  -3  -9   6       48.45       53.63     13.83 o 
  -2  -9   6       74.93       73.43      6.57 o 
  -1  -9   6       13.46       22.88      6.78 o 
   0  -9   6       11.61        7.84      3.89 o 
   1  -9   6      243.63      230.94     14.51 o 
   2  -9   6        0.43        8.50      3.62 o 
   3  -9   6      134.39      119.82      9.73 o 
   4  -9   6        1.83        1.13      3.11 o 
   5  -9   6       90.54       83.89      8.70 o 
   6  -9   6        0.49        1.10      1.53 o 
   7  -9   6       38.64       33.20      9.04 o 
   8  -9   6       17.31       10.81      6.89 o 
   9  -9   6       28.93       31.84      8.41 o 
  -6  -8   6        1.14        5.43      2.24 o 
  -5  -8   6      579.22      634.31     35.24 o 
  -4  -8   6      182.21      177.55      5.19 o 
  -3  -8   6      632.09      653.29     16.91 o 
  -2  -8   6        8.76       12.88      2.85 o 
  -1  -8   6      113.99      119.25      5.72 o 
   0  -8   6       13.28       13.78      3.75 o 
   1  -8   6       24.89       20.47      7.46 o 
   2  -8   6      592.70      683.68     41.63 o 
   3  -8   6        0.63        0.83      3.48 o 
   4  -8   6      130.30      178.59     11.47 o 
   5  -8   6       22.54       14.08      4.55 o 
   6  -8   6      602.75      610.03     14.86 o 
   7  -8   6       15.50       10.85      5.91 o 
   8  -8   6       87.92       69.58      7.41 o 
   9  -8   6      106.51       77.24     16.00 o 
  10  -8   6        0.75        0.59      3.42 o 
  -7  -7   6       10.34       11.75      4.71 o 
  -6  -7   6        1.54        2.62      2.71 o 
  -5  -7   6       21.77       19.86      4.93 o 
  -4  -7   6       56.95       54.35      6.61 o 
  -3  -7   6      221.28      238.09     20.96 o 
  -2  -7   6      226.03      228.85     10.68 o 
  -1  -7   6        0.25        2.22      2.35 o 
   0  -7   6       37.73       26.60      9.79 o 
   1  -7   6      311.71      318.62     11.89 o 
   2  -7   6      347.80      365.51     16.27 o 
   3  -7   6      182.28      206.93      6.95 o 
   4  -7   6       17.74       21.61      4.12 o 
   5  -7   6      409.33      390.23     10.38 o 
   6  -7   6      616.01      616.65     16.67 o 
   7  -7   6       32.58       23.30      8.16 o 
   8  -7   6       50.10       58.66     20.35 o 
   9  -7   6       16.10        5.71      3.64 o 
  10  -7   6       56.31       69.22      8.20 o 
  -8  -6   6        5.75        7.97      6.11 o 
  -7  -6   6       13.46       16.41      6.87 o 
  -6  -6   6       98.90       87.93      4.47 o 
  -5  -6   6        1.97        2.00      1.93 o 
  -4  -6   6       92.38       83.04      4.13 o 
  -3  -6   6       51.83       55.86      4.65 o 
  -2  -6   6       38.19       36.96      4.16 o 
  -1  -6   6        4.87        6.83      3.89 o 
   0  -6   6      584.21      617.67     14.13 o 
   1  -6   6       26.15       29.54      7.83 o 
   2  -6   6      158.12      163.58     10.77 o 
   3  -6   6      127.59      132.72      4.32 o 
   4  -6   6      288.89      267.02      6.05 o 
   5  -6   6      170.72      172.12      5.97 o 
   6  -6   6      178.55      182.34     11.88 o 
   7  -6   6      228.09      231.33     19.38 o 
   8  -6   6      143.64      158.36     17.10 o 
   9  -6   6       30.65       19.28      8.79 o 
  10  -6   6       46.84       39.30     12.42 o 
  -8  -5   6        0.60        5.69      2.75 o 
  -7  -5   6       12.11        9.10      3.77 o 
  -6  -5   6        0.37        4.60      2.14 o 
  -5  -5   6       52.10       52.22      3.98 o 
  -4  -5   6      304.78      299.18      7.63 o 
  -3  -5   6       35.36       36.68      9.94 o 
  -2  -5   6      137.33      148.98      6.65 o 
  -1  -5   6      544.31      553.77     12.78 o 
   0  -5   6        6.25        6.77      5.81 o 
   1  -5   6        1.82        1.43      2.90 o 
   2  -5   6       82.21       87.93      4.53 o 
   3  -5   6      112.41      106.33      8.08 o 
   4  -5   6        4.01        5.96      1.88 o 
   5  -5   6      901.13      938.64     33.36 o 
   6  -5   6      324.36      310.89     13.94 o 
   7  -5   6        2.83        7.56      5.26 o 
   8  -5   6       13.14       10.46      6.07 o 
   9  -5   6       56.15       51.10     13.63 o 
  10  -5   6        3.77        0.98      4.42 o 
  -9  -4   6        9.19        5.00      3.21 o 
  -8  -4   6       15.31       14.92      5.48 o 
  -7  -4   6       37.91       32.94      7.10 o 
  -6  -4   6       36.51       36.81      9.58 o 
  -5  -4   6       81.97       89.35      4.64 o 
  -4  -4   6       99.20       98.63      4.93 o 
  -3  -4   6       24.27       17.50      5.53 o 
  -2  -4   6       74.87       74.73      9.02 o 
  -1  -4   6       21.57       20.35      2.08 o 
   0  -4   6       96.57      102.05      6.13 o 
   1  -4   6      131.64      119.64      3.43 o 
   2  -4   6       64.31       55.64      4.26 o 
   3  -4   6       19.04       12.74      3.35 o 
   4  -4   6     1540.03     1596.22     31.17 o 
   5  -4   6       34.72       37.74      2.62 o 
   6  -4   6      279.62      290.84     11.32 o 
   7  -4   6       26.81       26.62      9.17 o 
   8  -4   6       38.78       40.13      9.99 o 
   9  -4   6        3.75        9.84      4.83 o 
  10  -4   6        8.70        9.96      4.22 o 
  -9  -3   6        1.37        1.32      2.16 o 
  -8  -3   6       56.92       41.54     15.26 o 
  -7  -3   6        3.31        7.87      4.25 o 
  -6  -3   6       44.76       49.73      7.35 o 
  -5  -3   6      647.27      638.18     43.61 o 
  -4  -3   6        2.78        2.47      1.83 o 
  -3  -3   6       44.19       47.34      3.21 o 
  -2  -3   6        8.32        3.80      1.34 o 
  -1  -3   6      248.87      254.63     14.13 o 
   0  -3   6      137.93      118.83      6.39 o 
   1  -3   6       68.69       62.92      4.25 o 
   2  -3   6        0.37        1.77      3.79 o 
   3  -3   6      350.96      373.13     11.28 o 
   4  -3   6      315.42      300.52     11.61 o 
   5  -3   6      143.85      138.69      6.25 o 
   6  -3   6       10.60       13.12      5.43 o 
   7  -3   6       69.52       61.43     16.11 o 
   8  -3   6       33.59       29.92      8.63 o 
   9  -3   6       27.58       13.72      6.35 o 
  10  -3   6        4.70        6.18      3.32 o 
 -10  -2   6        1.23        3.98      2.93 o 
  -9  -2   6        0.10        1.87      2.38 o 
  -8  -2   6       49.05       34.31      8.28 o 
  -7  -2   6      329.99      337.88     37.57 o 
  -6  -2   6       28.77       29.98      9.49 o 
  -5  -2   6      571.98      538.19     16.69 o 
  -4  -2   6        1.20        1.94      2.31 o 
  -3  -2   6      181.28      175.20     10.30 o 
  -2  -2   6      717.88      722.48     31.02 o 
  -1  -2   6       68.49       60.79      4.66 o 
   0  -2   6        3.29        4.56      2.56 o 
   1  -2   6       95.72      103.03      5.93 o 
   2  -2   6     2496.09     2480.84     37.02 o 
   3  -2   6      327.09      304.10     11.83 o 
   4  -2   6        5.17        7.26      1.98 o 
   5  -2   6        4.62        2.81      3.22 o 
   6  -2   6        4.19        6.60      3.62 o 
   7  -2   6      569.48      529.67     15.48 o 
   8  -2   6        0.47        2.83      4.53 o 
   9  -2   6        9.84        5.10      3.92 o 
  10  -2   6       30.34       21.31      5.88 o 
 -10  -1   6      184.69      177.64     18.66 o 
  -9  -1   6      374.37      396.29     20.16 o 
  -8  -1   6        0.08        3.90      3.21 o 
  -7  -1   6      424.54      427.47     14.21 o 
  -6  -1   6      266.19      282.09     17.45 o 
  -5  -1   6      112.46      112.24      7.16 o 
  -4  -1   6     1823.10     1846.67     30.12 o 
  -3  -1   6       51.96       61.88      4.83 o 
  -2  -1   6      482.71      529.85     15.93 o 
  -1  -1   6     1353.25     1560.88     39.02 o 
   0  -1   6       67.71       78.26      5.93 o 
   1  -1   6     2571.99     2617.76    176.80 o 
   2  -1   6      555.48      590.63     12.25 o 
   3  -1   6      744.48      786.61     14.27 o 
   4  -1   6       36.34       33.74      4.43 o 
   5  -1   6      210.24      236.30     18.87 o 
   6  -1   6      914.10      900.99     25.14 o 
   7  -1   6      127.84      122.18      7.51 o 
   8  -1   6      371.54      361.67      9.97 o 
   9  -1   6        7.05        7.91      4.02 o 
 -10   0   6      128.16      144.28      9.70 o 
  -9   0   6        0.32        2.19      3.28 o 
  -8   0   6       48.78       46.34     11.90 o 
  -7   0   6        0.86        4.27      3.21 o 
  -6   0   6      106.40      102.63      6.34 o 
  -5   0   6       79.09       81.11      6.08 o 
  -3   0   6      602.17      698.42     12.69 o 
  -2   0   6     1740.81     1837.32     30.83 o 
  -1   0   6     2500.44     2416.12     57.25 o 
   0   0   6     1199.38     1471.24     36.74 o 
   1   0   6      604.42      614.90     43.92 o 
   2   0   6        0.59        1.00      2.13 o 
   3   0   6        1.08        2.90      2.90 o 
   4   0   6        3.62        5.44      3.74 o 
   5   0   6        0.10        1.80      2.70 o 
   6   0   6      157.45      168.90      8.57 o 
   7   0   6        8.61        1.98      2.55 o 
   8   0   6      514.48      538.94     22.55 o 
   9   0   6        1.87        3.06      3.47 o 
 -11   1   6       24.79       24.54      8.93 o 
 -10   1   6       34.62       26.85      7.55 o 
  -9   1   6      663.28      679.44     16.63 o 
  -8   1   6      185.90      174.78      7.49 o 
  -7   1   6      246.60      270.60     14.57 o 
  -6   1   6      466.78      435.12     14.33 o 
  -5   1   6      216.79      224.73     17.59 o 
  -4   1   6     1640.21     1772.71     29.28 o 
  -3   1   6      665.97      763.04     13.93 o 
  -2   1   6        7.97        2.69      2.52 o 
  -1   1   6     1876.19     1841.45     44.38 o 
   0   1   6       46.09       78.89      5.09 o 
   1   1   6       94.58      114.13     14.52 o 
   2   1   6      346.21      372.51     24.54 o 
   3   1   6       13.82       14.83      6.37 o 
   4   1   6       16.94       13.40      4.69 o 
   5   1   6       35.54       31.70      9.17 o 
   6   1   6        1.41        1.24      2.78 o 
   7   1   6        0.17        1.75      2.91 o 
   8   1   6       22.63       21.16      9.66 o 
   9   1   6      106.46       73.14     30.68 o 
 -11   2   6       54.48       43.58     12.41 o 
 -10   2   6      620.69      630.85     16.85 o 
  -9   2   6      842.93      973.68     35.51 o 
  -8   2   6      192.58      183.54     10.64 o 
  -7   2   6     1733.34     1727.12     45.34 o 
  -6   2   6       11.00       13.65      4.70 o 
  -5   2   6      103.27       86.96      6.21 o 
  -4   2   6      144.92      155.43      8.02 o 
  -3   2   6      161.59      153.78      7.94 o 
  -2   2   6     1969.66     1796.35     39.45 o 
  -1   2   6       70.76       77.76      6.43 o 
   0   2   6        0.06        2.90      2.00 o 
   1   2   6      282.88      283.99     16.46 o 
   2   2   6      673.51      684.45     18.18 o 
   3   2   6       15.05       17.97      3.96 o 
   4   2   6     1068.43     1137.34     25.69 o 
   5   2   6      547.01      551.21     27.65 o 
   6   2   6        0.39        0.98      2.42 o 
   7   2   6      168.98      172.56     11.07 o 
   8   2   6       18.81       12.77      9.99 o 
 -11   3   6       66.47       54.81     16.03 o 
 -10   3   6       13.31       12.09      5.36 o 
  -9   3   6       48.02       46.88     11.01 o 
  -8   3   6      498.02      546.98     16.98 o 
  -7   3   6       53.22       60.01     14.14 o 
  -6   3   6      301.18      316.50     15.15 o 
  -5   3   6      373.68      349.66     14.44 o 
  -4   3   6     1248.56     1192.30     29.04 o 
  -3   3   6      529.00      532.21     19.01 o 
  -2   3   6     2342.26     2235.47     43.97 o 
  -1   3   6      409.40      400.03     15.72 o 
   0   3   6        1.54        3.31      1.67 o 
   1   3   6      179.79      170.81      6.34 o 
   2   3   6       36.34       34.36      3.83 o 
   3   3   6       72.47       78.78      4.34 o 
   4   3   6     1613.94     1626.25     35.93 o 
   5   3   6      104.18      107.45      4.48 o 
   6   3   6       98.66      109.44      9.12 o 
   7   3   6        2.54       -1.30      5.97 o 
   8   3   6       15.68       16.28      9.45 o 
 -11   4   6      158.99      153.50     15.01 o 
 -10   4   6        7.67        5.11      4.30 o 
  -9   4   6      102.30      126.95     15.16 o 
  -8   4   6        0.00        0.84      2.83 o 
  -7   4   6      245.35      207.95     10.91 o 
  -6   4   6       69.13       82.95     11.83 o 
  -5   4   6      254.36      252.03      9.03 o 
  -4   4   6     1421.24     1429.12     25.93 o 
  -3   4   6       59.41       66.85      4.80 o 
  -2   4   6      147.22      148.01      7.03 o 
  -1   4   6      173.91      179.72      8.14 o 
   0   4   6       66.49       67.12      5.55 o 
   1   4   6        1.51        4.06      1.67 o 
   2   4   6       90.05       93.50      3.88 o 
   3   4   6     1601.82     1752.20     76.72 o 
   4   4   6        0.19        2.04      1.63 o 
   5   4   6        5.53        1.08      4.25 o 
   6   4   6       84.88       92.21     32.68 o 
   7   4   6        4.14        6.54      7.72 o 
 -11   5   6       54.58       38.28     11.97 o 
 -10   5   6       49.74       54.21     13.68 o 
  -9   5   6        3.82        8.09      3.56 o 
  -8   5   6       37.32       39.85     11.29 o 
  -7   5   6      147.44      162.33     13.29 o 
  -6   5   6      243.93      230.86      8.14 o 
  -5   5   6       96.24       90.28      6.72 o 
  -4   5   6      166.83      160.04      7.91 o 
  -3   5   6     1513.94     1480.58     27.61 o 
  -2   5   6      145.31      151.51      7.66 o 
  -1   5   6       23.49       25.24      7.44 o 
   0   5   6       17.46       16.65      6.17 o 
   1   5   6      258.10      269.59      5.28 o 
   2   5   6      258.73      247.45     12.16 o 
   3   5   6       94.58       92.47      9.90 o 
   4   5   6      529.75      560.89     57.97 o 
   5   5   6       29.96       36.19     15.58 o 
   6   5   6      168.47      190.39     41.49 o 
   7   5   6        0.50        6.09      8.82 o 
 -11   6   6      118.56      125.97     14.30 o 
 -10   6   6       12.25        8.66      5.09 o 
  -9   6   6       99.84      105.91      8.31 o 
  -8   6   6       65.62       58.42     17.55 o 
  -7   6   6        5.90        4.75      2.44 o 
  -6   6   6        5.03        8.25      3.55 o 
  -5   6   6       79.74       82.21      4.48 o 
  -4   6   6        0.32        0.86      2.97 o 
  -3   6   6        8.79       13.95      4.03 o 
  -2   6   6      489.51      487.84     15.29 o 
  -1   6   6      342.22      338.75     25.21 o 
   0   6   6      936.22      979.26     29.18 o 
   1   6   6       72.88       73.66      3.35 o 
   2   6   6      114.31      115.71      5.10 o 
   3   6   6      185.04      168.33     17.93 o 
   4   6   6        5.08        6.19      5.06 o 
   5   6   6       94.79       93.06     40.75 o 
   6   6   6       28.17       31.06     23.44 o 
 -11   7   6       65.10       54.53     19.47 o 
 -10   7   6       18.47       18.76      7.93 o 
  -9   7   6      177.72      186.93     12.44 o 
  -8   7   6       10.61        9.63      4.30 o 
  -7   7   6       95.86      105.36      7.50 o 
  -6   7   6      111.94      122.43      7.85 o 
  -5   7   6       64.33       62.06      5.13 o 
  -4   7   6        0.73        1.89      1.84 o 
  -3   7   6        8.21        8.50      2.46 o 
  -2   7   6        0.16        0.66      1.21 o 
  -1   7   6      102.35      101.50      4.80 o 
   0   7   6      472.40      521.27     26.51 o 
   1   7   6        9.91        4.13      3.92 o 
   2   7   6      113.92      105.02      4.93 o 
   3   7   6       40.30       38.70     10.62 o 
   4   7   6        8.17        5.08      3.28 o 
   5   7   6        0.19       -1.93      4.97 o 
 -10   8   6       13.44       11.21      6.06 o 
  -9   8   6       72.09       91.08      8.38 o 
  -8   8   6       12.43        7.95      3.37 o 
  -7   8   6       13.51       10.73      5.09 o 
  -6   8   6       40.77       33.08      9.27 o 
  -5   8   6      179.12      173.77      6.93 o 
  -4   8   6      608.51      627.64     17.66 o 
  -3   8   6       40.44       37.25     11.58 o 
  -2   8   6      930.23     1013.56     26.14 o 
  -1   8   6      198.25      185.23      5.46 o 
   0   8   6        0.78        2.18      5.70 o 
   1   8   6      606.29      557.27     34.15 o 
   2   8   6       94.77       81.25      4.80 o 
   3   8   6        7.89        6.27      2.59 o 
   4   8   6       80.13       75.98      5.89 o 
 -10   9   6       50.34       51.75     20.08 o 
  -9   9   6       17.87       23.27      7.01 o 
  -8   9   6        2.97        3.45      2.60 o 
  -7   9   6       88.88       63.84     13.03 o 
  -6   9   6      277.17      313.28     11.17 o 
  -5   9   6     1147.60     1114.25     37.05 o 
  -4   9   6       87.69       84.26      4.68 o 
  -3   9   6      548.13      561.03     30.04 o 
  -2   9   6       44.75       50.01      3.83 o 
  -1   9   6      283.78      269.46     15.11 o 
   0   9   6      140.20      118.26      8.37 o 
   1   9   6       10.12        7.87      8.77 o 
   2   9   6      256.15      262.95     16.62 o 
   3   9   6       18.34       18.73      7.82 o 
  -9  10   6        3.67        2.97      3.18 o 
  -8  10   6        3.53       -0.05      2.61 o 
  -7  10   6        2.74        2.16      3.15 o 
  -6  10   6     1361.87     1293.03     16.76 o 
  -5  10   6       20.21       17.17      6.32 o 
  -4  10   6       78.23       72.04      5.14 o 
  -3  10   6       88.03       95.60     10.67 o 
  -2  10   6        1.47       -0.58      5.66 o 
  -1  10   6      103.97       98.80     12.89 o 
   0  10   6       75.98       59.16     25.74 o 
   1  10   6       20.42       21.74      9.98 o 
   2  10   6       33.09       39.03     19.49 o 
  -8  11   6       10.88       12.58      5.43 o 
  -7  11   6        0.07       -0.31      2.95 o 
  -6  11   6       92.31      107.94      5.57 o 
  -5  11   6       64.28       63.12     14.63 o 
  -4  11   6      136.22      103.70     10.00 o 
  -3  11   6        8.38        5.40      5.34 o 
  -2  11   6        0.58        1.87      2.49 o 
  -1  11   6        0.79        3.78      5.12 o 
   0  11   6       80.44       62.16     16.69 o 
  -7  12   6        1.09        0.76      1.39 o 
  -6  12   6       38.78       44.20     12.63 o 
  -5  12   6       66.58       46.10     21.46 o 
  -4  12   6        4.47        7.53     10.12 o 
  -3  12   6       79.05       83.01     22.37 o 
  -2  12   6        2.90       -0.71      5.56 o 
   3 -13   7       69.30       79.78      7.44 o 
   4 -13   7       23.76        8.49      4.82 o 
  -1 -12   7        3.25        7.55      5.29 o 
   0 -12   7       87.71       85.48     28.79 o 
   1 -12   7       26.04       25.27      7.21 o 
   2 -12   7       11.98        5.16      3.24 o 
   3 -12   7      187.39      155.96      9.04 o 
   4 -12   7        5.26        2.73      4.95 o 
   5 -12   7        6.91        7.05      2.14 o 
   6 -12   7        9.18        3.73      2.44 o 
  -2 -11   7       49.90       48.79     20.91 o 
  -1 -11   7       37.44       36.18     13.63 o 
   0 -11   7       31.81       23.38      6.57 o 
   1 -11   7        6.10        7.45      2.68 o 
   2 -11   7      137.36      122.92     10.35 o 
   3 -11   7       21.89       11.45      2.95 o 
   4 -11   7       32.09       48.11     10.21 o 
   5 -11   7       57.94       42.95      5.48 o 
   6 -11   7       46.73       57.82      5.41 o 
   7 -11   7      158.89      224.55     21.51 o 
   8 -11   7       33.24       33.81      8.50 o 
  -4 -10   7      569.91      598.67     20.15 o 
  -3 -10   7        1.07        5.07      6.98 o 
  -2 -10   7       63.37       61.47     15.96 o 
  -1 -10   7        0.76        3.52      2.71 o 
   0 -10   7        0.04        2.45      4.00 o 
   1 -10   7      191.17      207.65     28.83 o 
   2 -10   7      151.33      145.09      6.84 o 
   3 -10   7       15.16       12.65      5.29 o 
   4 -10   7       93.10       60.61     15.56 o 
   5 -10   7       34.57       39.29      8.64 o 
   6 -10   7        0.12        2.50      2.80 o 
   7 -10   7        8.54        7.29      3.78 o 
   8 -10   7       23.03       23.62      9.10 o 
  -5  -9   7      116.18      127.00     10.25 o 
  -4  -9   7        8.96        9.87      4.55 o 
  -3  -9   7       16.26       15.38      4.64 o 
  -2  -9   7      380.85      393.97     11.28 o 
  -1  -9   7       37.97       29.61      7.64 o 
   0  -9   7       36.17       37.28     10.12 o 
   1  -9   7      207.54      182.45      7.92 o 
   2  -9   7      404.66      462.45     43.41 o 
   3  -9   7      119.24      123.37      8.89 o 
   4  -9   7       36.82       46.04      8.30 o 
   5  -9   7      246.96      210.32      8.51 o 
   6  -9   7       20.46       19.69      4.62 o 
   7  -9   7      113.87       61.24     20.96 o 
   8  -9   7       14.91        9.19      5.83 o 
   9  -9   7       88.50       79.93     10.31 o 
  -6  -8   7        6.03        0.44      4.35 o 
  -5  -8   7        0.18        8.57      3.56 o 
  -4  -8   7     2062.43     1998.28     47.37 o 
  -3  -8   7      562.20      538.24      9.73 o 
  -2  -8   7      861.36      911.97     33.58 o 
  -1  -8   7        8.62        5.59      3.26 o 
   0  -8   7       51.61       49.43     14.66 o 
   1  -8   7      116.36      129.86      7.04 o 
   2  -8   7       76.48       77.64      7.99 o 
   3  -8   7      442.40      484.78     15.04 o 
   4  -8   7       23.35       17.99      4.48 o 
   5  -8   7      106.56       91.74      6.41 o 
   6  -8   7        4.10        2.00      1.82 o 
   7  -8   7      202.72      181.29      9.23 o 
   8  -8   7        0.84        1.09      5.07 o 
   9  -8   7       13.01        9.14      4.78 o 
  -6  -7   7       90.00       86.99      8.01 o 
  -5  -7   7      157.08      179.05      8.68 o 
  -4  -7   7       38.29       36.22      6.79 o 
  -3  -7   7      459.36      465.11     12.87 o 
  -2  -7   7       43.63       38.89      3.67 o 
  -1  -7   7      543.83      592.30     18.19 o 
   0  -7   7      173.59      179.34      8.49 o 
   1  -7   7      254.04      267.09     11.38 o 
   2  -7   7       18.06       24.59      5.97 o 
   3  -7   7       17.18       13.07      3.38 o 
   4  -7   7      487.28      479.09     12.13 o 
   5  -7   7      196.74      211.44      6.86 o 
   6  -7   7      232.76      224.42     14.44 o 
   7  -7   7        0.02        1.27      4.55 o 
   8  -7   7        0.20       -0.10      4.44 o 
   9  -7   7       30.69       35.26     12.41 o 
  -7  -6   7        9.32        4.81      2.50 o 
  -6  -6   7       16.71       16.97      5.38 o 
  -5  -6   7       42.55       38.43      4.28 o 
  -4  -6   7       92.87      103.31      6.19 o 
  -3  -6   7      150.20      149.16     10.29 o 
  -2  -6   7     1229.17     1303.92     32.69 o 
  -1  -6   7     1982.32     2041.93     54.46 o 
   0  -6   7      705.51      754.61     25.80 o 
   1  -6   7       38.94       40.78      7.12 o 
   2  -6   7        0.71        2.30      1.52 o 
   3  -6   7       45.38       41.61      8.44 o 
   4  -6   7      867.08      853.13     22.71 o 
   5  -6   7        5.39        3.10      1.94 o 
   6  -6   7        9.66        8.95      3.62 o 
   7  -6   7        8.35        9.53      4.63 o 
   8  -6   7       14.13        9.92      4.56 o 
   9  -6   7       20.00       24.25      8.31 o 
  -8  -5   7       11.18        5.35      3.43 o 
  -7  -5   7       84.87       72.12      6.07 o 
  -6  -5   7       39.96       34.50      8.21 o 
  -5  -5   7        4.47        3.22      2.63 o 
  -4  -5   7       20.10       15.79      5.22 o 
  -3  -5   7      224.62      241.35     11.60 o 
  -2  -5   7       56.22       50.27      2.90 o 
  -1  -5   7       84.48       87.52      5.24 o 
   0  -5   7      338.42      329.80     13.09 o 
   1  -5   7        2.03        0.81      2.48 o 
   2  -5   7       95.62       96.74      3.41 o 
   3  -5   7      373.36      369.92     11.63 o 
   4  -5   7      359.06      356.23     11.63 o 
   5  -5   7      103.47      117.32      4.41 o 
   6  -5   7      191.28      187.74      7.42 o 
   7  -5   7        8.48       12.52      4.15 o 
   8  -5   7       48.71       39.40     15.44 o 
   9  -5   7      103.93       91.37      7.93 o 
  -8  -4   7       31.35       19.71      8.20 o 
  -7  -4   7      664.48      666.64     53.01 o 
  -6  -4   7       42.66       46.82      5.41 o 
  -5  -4   7      268.89      239.25     11.94 o 
  -4  -4   7       74.64       69.05      5.53 o 
  -3  -4   7     1120.92     1180.29     47.02 o 
  -2  -4   7      372.14      374.40     12.36 o 
  -1  -4   7      133.16      137.63     10.73 o 
   0  -4   7       52.79       47.95      1.79 o 
   1  -4   7       55.24       56.80      2.35 o 
   2  -4   7        3.16        4.03      1.82 o 
   3  -4   7       69.10       67.45      3.26 o 
   4  -4   7      327.77      294.61      8.27 o 
   5  -4   7       49.66       46.96      5.76 o 
   6  -4   7        8.60        6.63      3.94 o 
   7  -4   7       42.93       58.54     17.37 o 
   8  -4   7       56.31       51.29     11.18 o 
   9  -4   7       15.78       19.90      5.39 o 
  -9  -3   7        7.50        1.25      3.24 o 
  -8  -3   7       43.39       34.00     10.22 o 
  -7  -3   7       23.37       26.25      7.76 o 
  -6  -3   7      119.12      121.13      7.73 o 
  -5  -3   7      505.16      509.33     31.63 o 
  -4  -3   7      185.86      158.45      9.36 o 
  -3  -3   7       27.54       21.78      5.91 o 
  -2  -3   7       61.99       62.24      2.50 o 
  -1  -3   7      662.68      724.49     22.16 o 
   0  -3   7        1.78        2.31      1.73 o 
   1  -3   7        0.49        0.87      2.63 o 
   2  -3   7      579.13      559.44     26.94 o 
   3  -3   7      707.07      693.03     27.26 o 
   4  -3   7        5.63        5.05      1.85 o 
   5  -3   7       22.68       21.16      6.62 o 
   6  -3   7        0.49       -1.56      3.61 o 
   7  -3   7      174.91      157.83      8.02 o 
   8  -3   7       18.87       14.28      5.50 o 
   9  -3   7        0.55        2.99      4.55 o 
  -9  -2   7      183.60      171.86     15.97 o 
  -8  -2   7      143.20      126.16     14.30 o 
  -7  -2   7      343.39      366.45     13.85 o 
  -6  -2   7      595.46      602.51     28.72 o 
  -5  -2   7       50.42       56.33      4.04 o 
  -4  -2   7      581.05      537.37     49.02 o 
  -3  -2   7       69.88       64.91      4.46 o 
  -2  -2   7       26.89       18.14      3.31 o 
  -1  -2   7        0.20       -2.44      4.51 o 
   0  -2   7      285.34      302.49     17.04 o 
   1  -2   7        5.47       13.16      4.62 o 
   2  -2   7       11.00        7.78      3.87 o 
   3  -2   7      703.39      718.25     14.16 o 
   4  -2   7      383.14      364.31     11.47 o 
   5  -2   7        8.98       10.61      3.66 o 
   6  -2   7        0.08        3.00      2.72 o 
   7  -2   7       25.54       11.66      7.04 o 
   8  -2   7        0.04        4.93      3.62 o 
   9  -2   7       18.68       18.27      6.14 o 
 -10  -1   7       11.74        6.97      6.00 o 
  -9  -1   7       31.74       21.33     10.05 o 
  -8  -1   7      309.00      319.41     27.28 o 
  -7  -1   7       72.01       75.23      6.25 o 
  -6  -1   7        0.72        4.71      2.99 o 
  -5  -1   7        1.60       -0.10      1.84 o 
  -4  -1   7      443.03      487.81     11.21 o 
  -3  -1   7      131.61      136.36     11.71 o 
  -2  -1   7       15.17       18.70      1.86 o 
  -1  -1   7       62.88       67.15     14.94 o 
   0  -1   7       12.81        4.59      4.59 o 
   1  -1   7     1774.54     1772.86     26.03 o 
   2  -1   7      714.26      702.68     16.55 o 
   3  -1   7        3.87        2.69      3.15 o 
   4  -1   7      247.32      270.30      8.38 o 
   5  -1   7        8.99        5.32      4.50 o 
   6  -1   7       73.16       75.17     10.28 o 
   7  -1   7       76.07       54.49     14.87 o 
   8  -1   7        3.87        1.20      3.20 o 
   9  -1   7       11.86       12.70      4.99 o 
 -10   0   7      310.49      335.23     10.41 o 
  -9   0   7       56.88       40.36     14.48 o 
  -8   0   7      472.73      519.40     22.19 o 
  -7   0   7       88.05       92.68     15.88 o 
  -6   0   7      150.73      157.16      9.35 o 
  -5   0   7      257.35      261.55      9.76 o 
  -4   0   7      354.57      383.10     11.95 o 
  -3   0   7      410.91      422.04     13.18 o 
  -2   0   7      105.92       90.20      5.60 o 
  -1   0   7      224.46      238.11     14.14 o 
   0   0   7        1.18       -1.30      4.41 o 
   1   0   7       40.90       45.29      2.21 o 
   2   0   7      635.51      669.56     28.52 o 
   3   0   7       56.07       40.76      7.64 o 
   4   0   7       42.68       36.24      3.55 o 
   5   0   7       68.83       55.87      4.60 o 
   6   0   7       15.94       11.94      4.39 o 
   7   0   7        1.17        3.82      3.00 o 
   8   0   7       78.77       77.72      5.85 o 
   9   0   7       16.45       20.58     13.90 o 
 -10   1   7      109.67      119.25     12.08 o 
  -9   1   7       18.86       12.97      4.08 o 
  -8   1   7      381.16      401.03     15.49 o 
  -7   1   7      136.18      137.71      6.97 o 
  -6   1   7      961.79      937.69     30.81 o 
  -5   1   7      803.49      837.17     34.88 o 
  -4   1   7      133.23      111.92      6.42 o 
  -3   1   7      280.11      257.62     10.97 o 
  -2   1   7      376.96      362.65     19.11 o 
  -1   1   7      609.85      763.18     19.99 o 
   0   1   7     2225.59     2179.45     49.93 o 
   1   1   7     1022.76     1008.07     16.84 o 
   2   1   7      523.87      530.81     17.39 o 
   3   1   7      165.68      163.26     11.52 o 
   4   1   7       40.02       33.81     12.10 o 
   5   1   7       43.67       37.23     13.58 o 
   6   1   7       19.35       21.00      6.34 o 
   7   1   7      179.64      161.10     11.95 o 
   8   1   7       85.56       56.01     26.98 o 
 -10   2   7       58.03       52.73     19.30 o 
  -9   2   7      351.62      339.98     36.98 o 
  -8   2   7      296.28      327.50     29.88 o 
  -7   2   7     2395.19     2531.94     61.59 o 
  -6   2   7       99.76      107.66      7.79 o 
  -5   2   7      137.95      109.30      5.43 o 
  -4   2   7      420.75      424.95     11.10 o 
  -3   2   7       16.76       22.15      8.57 o 
  -2   2   7     1584.54     1598.44     37.21 o 
  -1   2   7      163.54      141.10      7.48 o 
   0   2   7     1162.55     1238.76     48.20 o 
   1   2   7      387.80      370.03      5.87 o 
   2   2   7      737.90      876.67     17.10 o 
   3   2   7      604.41      634.05     16.13 o 
   4   2   7     1085.84     1071.46     23.68 o 
   5   2   7      226.49      220.81     22.99 o 
   6   2   7      377.32      412.15     33.90 o 
   7   2   7        0.04        1.73      3.55 o 
   8   2   7      153.52      155.32     10.43 o 
 -10   3   7       18.92       14.78      6.36 o 
  -9   3   7       57.43       53.61     13.39 o 
  -8   3   7      318.31      303.45     12.71 o 
  -7   3   7      296.83      318.64     12.40 o 
  -6   3   7      854.75      835.23     29.19 o 
  -5   3   7     1181.26     1265.37    110.12 o 
  -4   3   7     1792.73     1854.21     48.09 o 
  -3   3   7      936.31      928.20     25.05 o 
  -2   3   7      786.46      813.64     16.74 o 
  -1   3   7      233.12      221.71     10.71 o 
   0   3   7      116.74      108.63      6.70 o 
   1   3   7       29.37       35.42      2.80 o 
   2   3   7       96.63       91.22      4.66 o 
   3   3   7      695.32      696.75     18.12 o 
   4   3   7      476.23      503.75     20.72 o 
   5   3   7       28.53       23.17      8.70 o 
   6   3   7       84.64       84.20      8.14 o 
 -11   4   7        1.47        3.08      4.62 o 
 -10   4   7        4.41        2.35      2.88 o 
  -9   4   7       60.34       47.85     14.31 o 
  -8   4   7       16.36       14.03      6.05 o 
  -7   4   7        3.36        3.42      3.30 o 
  -6   4   7     1796.81     1783.15     49.02 o 
  -5   4   7      587.80      559.55     18.48 o 
  -4   4   7     1261.20     1299.37     59.89 o 
  -3   4   7      113.58      114.39     11.25 o 
  -2   4   7       98.49       98.63      5.12 o 
  -1   4   7      281.86      279.65     10.79 o 
   0   4   7        2.15        2.45      2.55 o 
   1   4   7       56.03       56.70      2.52 o 
   2   4   7       27.48       21.98      5.87 o 
   3   4   7      135.98      124.97      6.88 o 
   4   4   7      614.62      652.51     36.14 o 
   5   4   7      401.70      415.31     16.08 o 
   6   4   7       31.68       30.24      9.99 o 
   7   4   7        6.97        5.74      7.42 o 
 -10   5   7       12.14        7.21      4.46 o 
  -9   5   7        0.49        2.89      5.78 o 
  -8   5   7       20.52       18.50      7.75 o 
  -7   5   7       98.35      104.63      7.79 o 
  -6   5   7      170.87      177.80     12.47 o 
  -5   5   7       30.69       32.73      9.71 o 
  -4   5   7      172.64      158.17     15.24 o 
  -3   5   7      818.77      865.61     31.37 o 
  -2   5   7      283.48      279.77      7.14 o 
  -1   5   7       24.04       20.82      6.35 o 
   0   5   7      928.62      941.45     30.32 o 
   1   5   7       10.63       12.24      2.29 o 
   2   5   7      572.17      579.28     13.37 o 
   3   5   7      434.68      386.03     26.89 o 
   4   5   7       59.74       56.27     11.33 o 
   5   5   7      530.65      636.15     38.97 o 
   6   5   7        0.11        3.48      3.48 o 
 -10   6   7       40.01       35.12     11.48 o 
  -9   6   7       42.97       22.21     10.63 o 
  -8   6   7        2.15        5.29      3.98 o 
  -7   6   7      236.39      237.81      9.33 o 
  -6   6   7      126.46      121.87      5.89 o 
  -5   6   7        5.66        7.47      4.08 o 
  -4   6   7       11.50       12.78      5.59 o 
  -3   6   7      356.06      358.42     32.78 o 
  -2   6   7       27.13       21.62      6.90 o 
  -1   6   7       16.87       13.80      4.95 o 
   0   6   7        1.85        1.73      2.40 o 
   1   6   7      213.85      213.00      6.68 o 
   2   6   7       43.51       49.05      5.64 o 
   3   6   7      386.57      388.82     32.25 o 
   4   6   7       10.23        2.44      5.05 o 
   5   6   7       39.95       48.90     22.26 o 
 -10   7   7        8.98        6.51      4.97 o 
  -9   7   7      175.79      202.65     16.32 o 
  -8   7   7        0.90        2.04      3.93 o 
  -7   7   7       46.77       49.40     11.31 o 
  -6   7   7        8.01        5.77      4.25 o 
  -5   7   7       14.17        8.97      2.40 o 
  -4   7   7       26.46       17.56      5.99 o 
  -3   7   7       68.19       72.99      5.90 o 
  -2   7   7      569.68      603.66     25.19 o 
  -1   7   7       28.94       31.95      7.10 o 
   0   7   7      117.70      117.69      5.40 o 
   1   7   7       53.91       38.65     16.24 o 
   2   7   7       42.31       40.01     11.27 o 
   3   7   7      283.11      283.02     13.74 o 
   4   7   7        6.49        6.74      4.97 o 
   5   7   7       14.67       35.33     17.18 o 
 -10   8   7        0.01        6.01      5.94 o 
  -9   8   7        9.82       14.35      7.62 o 
  -8   8   7       25.73       26.29      7.07 o 
  -7   8   7        3.03        4.36      3.22 o 
  -6   8   7        0.77       -0.99      3.80 o 
  -5   8   7        3.12        1.99      3.37 o 
  -4   8   7      168.28      171.72      6.61 o 
  -3   8   7      621.37      650.61     17.15 o 
  -2   8   7       46.27       39.80     13.17 o 
  -1   8   7      656.07      646.39     34.10 o 
   0   8   7      221.98      241.73     12.16 o 
   1   8   7      113.82       93.61      8.92 o 
   2   8   7       26.76       37.51      9.80 o 
   3   8   7        0.61        1.68      3.02 o 
   4   8   7       59.34       75.88      9.24 o 
  -9   9   7       73.52       58.38     22.55 o 
  -8   9   7       19.14       22.32      5.56 o 
  -7   9   7        7.69        8.63      4.46 o 
  -6   9   7      454.42      493.38     14.23 o 
  -5   9   7       26.76       21.98      7.25 o 
  -4   9   7       62.74       53.87      7.78 o 
  -3   9   7       20.19       18.04      5.74 o 
  -2   9   7       67.98       72.14      7.52 o 
  -1   9   7       15.18       19.40      5.89 o 
   0   9   7       38.41       35.55     23.03 o 
   1   9   7       20.59       14.12      6.52 o 
   2   9   7        4.36        1.20      3.00 o 
  -8  10   7       31.21       36.60      8.48 o 
  -7  10   7       25.33       28.15      7.64 o 
  -6  10   7      597.03      572.00     30.33 o 
  -5  10   7        7.99        8.97      3.83 o 
  -4  10   7       69.17       58.43      9.15 o 
  -3  10   7        0.23       -2.76      5.40 o 
  -2  10   7      148.33      136.28     11.57 o 
  -1  10   7        0.28        4.48      7.68 o 
   0  10   7       94.76      105.55      7.74 o 
   1  10   7        3.30        2.87      4.35 o 
  -7  11   7      152.67      140.14     17.59 o 
  -6  11   7      120.14      113.71      5.53 o 
  -5  11   7       84.79       80.64      5.06 o 
  -4  11   7      391.76      387.42     16.62 o 
  -3  11   7       53.16       31.67     18.57 o 
  -2  11   7       67.02       52.21     23.30 o 
  -1  11   7       10.86        4.33      3.63 o 
   1 -12   8        0.01        3.22      3.07 o 
   2 -12   8       40.83       38.33      7.58 o 
   3 -12   8      124.29       82.63      7.62 o 
   4 -12   8       44.58       42.87     12.97 o 
   5 -12   8       78.22       44.76     14.30 o 
  -2 -11   8        2.88        5.70      7.87 o 
  -1 -11   8       39.63       36.43     13.85 o 
   0 -11   8        6.27        4.72      3.44 o 
   1 -11   8        0.25        2.64      2.86 o 
   2 -11   8        7.54        5.53      4.57 o 
   3 -11   8        0.11        1.56      2.58 o 
   4 -11   8       46.97       35.92     10.63 o 
   5 -11   8       16.77       12.07      4.93 o 
   6 -11   8       37.51       53.84     30.56 o 
   7 -11   8       97.92      165.91     14.90 o 
  -3 -10   8       10.30        2.22      9.46 o 
  -2 -10   8       57.45       33.33     15.58 o 
  -1 -10   8       60.48       55.32     12.28 o 
   0 -10   8       18.00       15.91      7.98 o 
   1 -10   8      198.43      178.15      7.76 o 
   2 -10   8      302.59      261.01     11.05 o 
   3 -10   8        2.39        2.79      3.40 o 
   4 -10   8      196.68      171.68     10.48 o 
   5 -10   8        1.42        5.63      3.00 o 
   6 -10   8       73.63       51.82     27.07 o 
   7 -10   8       12.86        7.54      7.25 o 
  -4  -9   8      447.05      486.65     19.27 o 
  -3  -9   8       13.79        7.86      4.34 o 
  -2  -9   8       44.59       40.49      9.97 o 
  -1  -9   8       13.16        9.17      5.51 o 
   0  -9   8        3.41        5.97      4.75 o 
   1  -9   8       48.20       59.00     15.17 o 
   2  -9   8       22.93       23.02      7.49 o 
   3  -9   8      162.98      170.93      7.31 o 
   4  -9   8       16.62        6.21      5.92 o 
   5  -9   8        5.11        2.92      2.46 o 
   6  -9   8       83.85       44.07     15.91 o 
   7  -9   8       10.43        7.09      4.52 o 
   8  -9   8        0.03        3.61      2.46 o 
  -5  -8   8      162.41      170.45     13.18 o 
  -4  -8   8      134.28      131.48     17.24 o 
  -3  -8   8       12.55       10.73      5.09 o 
  -2  -8   8      588.76      602.13     22.04 o 
  -1  -8   8        3.16        5.64      3.15 o 
   0  -8   8      544.22      517.61     26.95 o 
   1  -8   8      349.06      319.51     11.24 o 
   2  -8   8        7.71        5.00      3.64 o 
   3  -8   8      297.83      325.82      9.48 o 
   4  -8   8      201.52      203.17      5.61 o 
   5  -8   8      207.15      201.93      5.40 o 
   6  -8   8       35.18       30.23     11.63 o 
   7  -8   8      162.48      154.58      9.37 o 
   8  -8   8       58.18       49.92      6.85 o 
  -6  -7   8       24.32       31.58     10.54 o 
  -5  -7   8       20.86       15.64      5.06 o 
  -4  -7   8       35.17       49.92     12.75 o 
  -3  -7   8       80.74       85.82      9.07 o 
  -2  -7   8     1370.37     1338.74     38.67 o 
  -1  -7   8      170.98      188.54      9.65 o 
   0  -7   8      660.31      683.53     33.59 o 
   1  -7   8       49.46       43.23      9.89 o 
   2  -7   8       38.69       45.54      4.67 o 
   3  -7   8       38.70       36.71      8.43 o 
   4  -7   8     1109.17     1234.33     33.50 o 
   5  -7   8       69.88       75.46      5.17 o 
   6  -7   8      147.07      124.17     18.37 o 
   7  -7   8       50.32       38.62     15.54 o 
   8  -7   8      212.18      218.08     12.86 o 
   9  -7   8      238.77      290.47     14.36 o 
  -7  -6   8       46.07       61.02      5.97 o 
  -6  -6   8       34.41       26.35      7.81 o 
  -5  -6   8       42.18       53.03      4.82 o 
  -4  -6   8        6.03        5.68      2.38 o 
  -3  -6   8       37.78       34.03      4.31 o 
  -2  -6   8      238.34      244.14      9.98 o 
  -1  -6   8      156.26      134.36      9.01 o 
   0  -6   8        5.22        3.86      2.46 o 
   1  -6   8      217.82      200.40     19.22 o 
   2  -6   8      150.51      151.55      4.87 o 
   3  -6   8      739.28      798.78     33.68 o 
   4  -6   8      728.40      768.47     20.19 o 
   5  -6   8        5.46        4.91      2.74 o 
   6  -6   8      140.01      142.14     16.78 o 
   7  -6   8      129.36      143.28      8.23 o 
   8  -6   8      194.69      161.78     11.41 o 
   9  -6   8       41.92       44.12     11.65 o 
  -7  -5   8       37.48       38.51      6.20 o 
  -6  -5   8       11.64        7.46      2.53 o 
  -5  -5   8      403.25      388.33     10.81 o 
  -4  -5   8       60.96       57.51      4.72 o 
  -3  -5   8        4.03        4.57      1.92 o 
  -2  -5   8     1104.08     1138.73     34.33 o 
  -1  -5   8      538.92      508.86     24.62 o 
   0  -5   8     1421.44     1364.08     66.03 o 
   1  -5   8      992.47      963.90     44.91 o 
   2  -5   8      187.02      177.62      4.03 o 
   3  -5   8      555.20      570.81     15.71 o 
   4  -5   8       28.38       25.81      6.31 o 
   5  -5   8       39.33       36.40     10.83 o 
   6  -5   8       13.63       16.42      6.37 o 
   7  -5   8       11.96       12.30      6.80 o 
   8  -5   8        7.02        7.97      4.07 o 
   9  -5   8       14.92       21.57     11.21 o 
  -8  -4   8        0.25        2.99      2.29 o 
  -7  -4   8       12.16       10.35      6.01 o 
  -6  -4   8       36.23       31.76     11.22 o 
  -5  -4   8      110.11      101.05      7.20 o 
  -4  -4   8      348.87      319.96     13.20 o 
  -3  -4   8     1224.53     1318.21     41.84 o 
  -2  -4   8       62.35       55.18      3.34 o 
  -1  -4   8       25.81       24.87     15.17 o 
   0  -4   8      578.88      538.77     17.76 o 
   1  -4   8        4.08        5.28      5.76 o 
   2  -4   8     1322.13     1300.18     47.86 o 
   3  -4   8      397.40      395.53     10.58 o 
   4  -4   8       15.44       11.55      2.33 o 
   5  -4   8      107.96      106.57      5.18 o 
   6  -4   8       91.68      101.76      7.18 o 
   7  -4   8       38.63       16.02      8.03 o 
   8  -4   8        1.08        4.41      3.70 o 
   9  -4   8        2.46        5.10      3.58 o 
  -9  -3   8        2.85        1.79      2.50 o 
  -8  -3   8        4.84        3.64      3.06 o 
  -7  -3   8       42.96       30.47     11.14 o 
  -6  -3   8      804.01      788.38     25.73 o 
  -5  -3   8        6.29        5.46      2.59 o 
  -4  -3   8     1229.38     1186.27     76.90 o 
  -3  -3   8      624.98      582.29     37.47 o 
  -2  -3   8      183.45      182.73      6.82 o 
  -1  -3   8        1.22        0.87      5.34 o 
   0  -3   8        3.13        3.95      5.20 o 
   1  -3   8      365.87      350.74     18.76 o 
   2  -3   8       44.58       45.54      4.90 o 
   3  -3   8      195.62      177.10      8.39 o 
   4  -3   8      274.54      282.27      7.78 o 
   5  -3   8       73.40       59.55     11.41 o 
   6  -3   8       96.74      103.76      6.86 o 
   7  -3   8      131.37      108.74      7.37 o 
   8  -3   8        1.69       -1.74      2.94 o 
   9  -3   8        0.07        4.83      1.84 o 
  -9  -2   8       18.62       15.62      7.57 o 
  -8  -2   8       75.50       74.14      5.90 o 
  -7  -2   8       32.27       23.44      7.33 o 
  -6  -2   8      673.30      705.66     39.53 o 
  -5  -2   8      301.83      316.52     14.21 o 
  -4  -2   8       36.46       34.04      8.21 o 
  -3  -2   8       60.36       57.26      4.13 o 
  -2  -2   8      141.51      139.43     19.36 o 
  -1  -2   8      346.63      355.73     21.46 o 
   0  -2   8      152.13      181.73     13.75 o 
   1  -2   8      116.79       98.32     12.40 o 
   2  -2   8      157.41      158.17      6.53 o 
   3  -2   8       63.58       63.27      4.71 o 
   4  -2   8      345.98      332.24     11.06 o 
   5  -2   8       99.09       69.39      5.44 o 
   6  -2   8       58.94       48.36      5.30 o 
   7  -2   8       32.06       46.35      6.66 o 
   8  -2   8       24.69       23.69      6.52 o 
   9  -2   8      108.30      121.56     10.61 o 
  -9  -1   8       11.89        5.12      3.15 o 
  -8  -1   8       77.98       87.69      7.74 o 
  -7  -1   8      212.43      207.33     23.73 o 
  -6  -1   8      571.48      583.38     16.94 o 
  -5  -1   8       19.60       18.25      5.20 o 
  -4  -1   8      657.65      658.37     19.83 o 
  -3  -1   8      152.21      154.31      6.50 o 
  -2  -1   8        1.62        1.85      0.75 o 
  -1  -1   8      600.31      649.29     19.88 o 
   0  -1   8     1823.62     2008.21     46.63 o 
   1  -1   8      759.29      834.55     23.92 o 
   2  -1   8      172.47      189.60      7.50 o 
   3  -1   8       85.83       79.26      3.89 o 
   4  -1   8      125.17      125.57     15.52 o 
   5  -1   8        6.75        2.27      3.43 o 
   6  -1   8        1.82        0.04      3.39 o 
   7  -1   8        0.55        3.58      3.25 o 
   8  -1   8       10.58        9.68      4.10 o 
 -10   0   8      146.32      166.46     14.79 o 
  -9   0   8       30.40       29.95     12.97 o 
  -8   0   8       71.47       69.29      8.79 o 
  -7   0   8      838.49      823.39     49.73 o 
  -6   0   8     2207.40     2174.97     96.22 o 
  -5   0   8     1110.85     1221.54     65.01 o 
  -4   0   8       61.49       61.75      4.39 o 
  -3   0   8      107.50      104.00      3.69 o 
  -2   0   8      389.64      365.75      7.45 o 
  -1   0   8      100.39       98.62      4.66 o 
   0   0   8      280.66      269.65     16.40 o 
   1   0   8      514.91      528.74     38.56 o 
   2   0   8      204.19      229.40     13.76 o 
   3   0   8      141.31      136.62      5.99 o 
   4   0   8       67.88       62.98      4.94 o 
   5   0   8        5.72        7.13      3.01 o 
   6   0   8        2.69        3.52      3.25 o 
   7   0   8        5.10        3.90      2.43 o 
   8   0   8       17.95       23.41      7.62 o 
 -10   1   8        0.29        3.45      3.78 o 
  -9   1   8        0.56        3.65      3.45 o 
  -8   1   8       17.29       13.42      7.03 o 
  -7   1   8        8.20       11.95      6.11 o 
  -6   1   8     1554.92     1614.92     80.71 o 
  -5   1   8        2.72        3.48      3.02 o 
  -4   1   8      327.56      313.88     10.81 o 
  -3   1   8       24.31       20.23      5.63 o 
  -2   1   8      675.41      680.40     25.22 o 
  -1   1   8      415.87      401.50     19.33 o 
   0   1   8      426.72      444.49     15.89 o 
   1   1   8      248.55      243.22     10.71 o 
   2   1   8      240.00      275.27     13.16 o 
   3   1   8      465.59      511.71     17.33 o 
   4   1   8      155.25      154.96     10.62 o 
   5   1   8       68.58       73.06      4.44 o 
   6   1   8      112.38      109.45      6.21 o 
   7   1   8        2.58        6.28      3.91 o 
   8   1   8        1.18        3.41      4.17 o 
 -10   2   8        0.44        1.94      2.89 o 
  -9   2   8      116.81      105.38      7.28 o 
  -8   2   8      388.84      377.07     16.11 o 
  -7   2   8        4.12        0.63      3.50 o 
  -6   2   8     1536.99     1599.65     42.37 o 
  -5   2   8       70.61       57.44      9.98 o 
  -4   2   8      675.53      721.78     36.40 o 
  -3   2   8     1139.31     1099.34     31.52 o 
  -2   2   8      213.82      177.90     15.14 o 
  -1   2   8      919.88      911.24     28.88 o 
   0   2   8       11.78       17.12     13.79 o 
   1   2   8      197.23      230.16      9.21 o 
   2   2   8      195.86      199.09      8.52 o 
   3   2   8       75.51       78.15     14.63 o 
   4   2   8       96.48      104.19      5.51 o 
   5   2   8       12.03       10.05      2.94 o 
   6   2   8       80.00       82.17     17.57 o 
   7   2   8        8.69       19.91     16.96 o 
 -10   3   8       10.85        5.09      4.91 o 
  -9   3   8      114.39      111.62      7.92 o 
  -8   3   8        2.65        2.63      3.99 o 
  -7   3   8      212.56      175.17      8.87 o 
  -6   3   8      370.15      342.41     21.54 o 
  -5   3   8      238.31      214.23      8.52 o 
  -4   3   8      202.44      214.34     13.20 o 
  -3   3   8      553.60      572.64     26.54 o 
  -2   3   8        0.06       -1.31      3.45 o 
  -1   3   8      276.76      229.87      9.89 o 
   0   3   8       29.47       29.88      7.55 o 
   1   3   8       91.59       88.42      3.86 o 
   2   3   8     1687.63     1676.97     34.53 o 
   3   3   8      207.87      219.37      9.59 o 
   4   3   8      991.49     1097.34     39.03 o 
   5   3   8       89.05      102.81     10.93 o 
   6   3   8      383.71      378.94     15.68 o 
   7   3   8        3.43        3.38      6.93 o 
 -10   4   8        0.01        1.57      2.37 o 
  -9   4   8       74.66       49.29     11.92 o 
  -8   4   8      100.80       85.35     21.09 o 
  -7   4   8      182.43      182.48      8.70 o 
  -6   4   8      141.36      176.17      8.87 o 
  -5   4   8       99.44      103.41     14.79 o 
  -4   4   8      805.31      795.07     36.04 o 
  -3   4   8      435.39      429.01     14.66 o 
  -2   4   8      610.19      585.13     19.34 o 
  -1   4   8        1.68        2.72      1.61 o 
   0   4   8      596.60      620.26     19.98 o 
   1   4   8      174.48      182.63      6.62 o 
   2   4   8      100.32       95.48      5.93 o 
   3   4   8        3.31        3.24      2.05 o 
   4   4   8      633.62      730.95     21.63 o 
   5   4   8       14.60       20.65     13.60 o 
   6   4   8        1.58        3.76      5.07 o 
 -10   5   8        6.60        4.67      4.95 o 
  -9   5   8      366.88      377.85     12.34 o 
  -8   5   8        0.29        4.06      3.07 o 
  -7   5   8       29.61       30.52      8.89 o 
  -6   5   8      637.50      621.11     36.47 o 
  -5   5   8      109.50      120.73      7.05 o 
  -4   5   8     2490.37     2589.75     64.80 o 
  -3   5   8       52.67       57.65      6.36 o 
  -2   5   8      313.30      317.92      9.95 o 
  -1   5   8        8.22        9.29      3.14 o 
   0   5   8      249.58      256.90     11.25 o 
   1   5   8      656.79      691.50     18.84 o 
   2   5   8       15.81       20.54      5.62 o 
   3   5   8      100.79      103.24      5.42 o 
   4   5   8        0.29        1.32      5.66 o 
   5   5   8        6.10       15.36      6.68 o 
 -10   6   8        0.13        4.08      3.32 o 
  -9   6   8       60.37       40.10     11.12 o 
  -8   6   8        0.06        3.52      2.84 o 
  -7   6   8       67.27       60.97     17.49 o 
  -6   6   8        0.10        1.50      3.54 o 
  -5   6   8        2.04        4.18      2.56 o 
  -4   6   8      518.35      525.39     15.81 o 
  -3   6   8      300.73      317.70     16.84 o 
  -2   6   8     1204.86     1306.53     35.38 o 
  -1   6   8        6.16        5.38      2.56 o 
   0   6   8      157.89      167.82     11.32 o 
   1   6   8      272.39      277.83     16.51 o 
   2   6   8      115.70      110.18      5.27 o 
   3   6   8      268.99      294.90     15.82 o 
   4   6   8      107.53       90.47     11.98 o 
   5   6   8       46.74       32.51     17.36 o 
 -10   7   8      310.69      361.75     23.45 o 
  -9   7   8       23.05       24.91      9.86 o 
  -8   7   8       63.31       78.03      9.12 o 
  -7   7   8        0.70        2.16      2.39 o 
  -6   7   8        5.43        6.39      3.08 o 
  -5   7   8       48.03       43.30      7.06 o 
  -4   7   8       83.55       82.23     11.76 o 
  -3   7   8       24.06       23.24      7.23 o 
  -2   7   8      102.89       98.16      4.57 o 
  -1   7   8        4.97        4.56      3.53 o 
   0   7   8       12.17       13.35      6.88 o 
   1   7   8       83.55       86.82      7.19 o 
   2   7   8       61.11       68.98      9.83 o 
   3   7   8       22.94       20.48      6.84 o 
   4   7   8       27.75       22.59      8.98 o 
  -9   8   8        0.23        0.54      3.63 o 
  -8   8   8        0.98        1.50      2.96 o 
  -7   8   8       12.61       15.06      5.85 o 
  -6   8   8       64.35       58.78     12.64 o 
  -5   8   8        2.07        4.96      2.70 o 
  -4   8   8       47.31       51.76     10.80 o 
  -3   8   8        2.01        2.52      2.91 o 
  -2   8   8       90.53       80.68     13.72 o 
  -1   8   8       99.27       81.26      7.35 o 
   0   8   8      409.80      439.87     15.74 o 
   1   8   8        0.02        2.41      3.55 o 
   2   8   8        0.89        1.21      1.99 o 
   3   8   8       25.62       28.96     13.70 o 
  -9   9   8        0.17        0.88      3.43 o 
  -8   9   8       44.73       55.25     11.45 o 
  -7   9   8       14.22       13.54      4.62 o 
  -6   9   8      213.07      213.42     16.86 o 
  -5   9   8       22.38       16.30      7.37 o 
  -4   9   8        6.97        5.90      3.18 o 
  -3   9   8       46.75       44.24     16.46 o 
  -2   9   8       22.72       20.94     11.54 o 
  -1   9   8       70.36       63.54      7.03 o 
   0   9   8       88.76      110.93      8.18 o 
   2   9   8        0.12        0.94      2.48 o 
  -8  10   8      139.18      115.17      9.24 o 
  -7  10   8       26.17       12.44      5.60 o 
  -6  10   8       39.49       21.75      7.45 o 
  -5  10   8       40.34       45.15      5.16 o 
  -4  10   8       29.61       19.28      7.38 o 
  -3  10   8       99.94       83.10      8.30 o 
  -2  10   8      198.36      163.32     11.72 o 
  -1  10   8       49.32       33.93     15.53 o 
   0  10   8       27.73       20.84     10.84 o 
  -6  11   8       17.05       17.26      9.46 o 
  -5  11   8        5.42       12.43      8.71 o 
  -4  11   8      112.98       74.85     19.60 o 
  -3  11   8        1.28        1.18      3.19 o 
  -2  11   8       16.29       34.93     15.43 o 
  -1 -11   9        0.18        3.14      4.08 o 
   0 -11   9       28.77       21.90      8.63 o 
   1 -11   9       60.12       47.71     15.21 o 
   2 -11   9       21.23       16.25      3.73 o 
   3 -11   9       16.71       14.03      5.55 o 
   4 -11   9       53.97       41.22     14.03 o 
   5 -11   9      155.61      187.40     19.59 o 
  -2 -10   9       60.68       50.79     14.14 o 
  -1 -10   9       12.61        9.57      4.87 o 
   0 -10   9       45.52       40.54      9.47 o 
   1 -10   9        0.00        0.56      3.67 o 
   2 -10   9        3.77        4.18      2.98 o 
   3 -10   9       20.22       21.97      6.69 o 
   4 -10   9        3.09        5.46      3.17 o 
   5 -10   9        1.40        1.18      3.28 o 
   6 -10   9       27.22       23.32     10.86 o 
  -4  -9   9      164.22      136.95     45.89 o 
  -3  -9   9       23.40       20.95      5.67 o 
  -2  -9   9       23.24       14.89      6.54 o 
  -1  -9   9        9.50        9.00      3.02 o 
   0  -9   9        6.32       10.65      5.23 o 
   1  -9   9      449.22      458.31     32.20 o 
   2  -9   9        1.05        3.20      2.94 o 
   3  -9   9      167.55      181.03      9.35 o 
   4  -9   9        9.36       11.60      3.05 o 
   5  -9   9        0.75       -0.40      3.64 o 
   6  -9   9       20.15        9.81     10.38 o 
   7  -9   9        2.26       -0.38      9.01 o 
  -5  -8   9       16.85        6.25      4.97 o 
  -4  -8   9        0.34        3.08      2.83 o 
  -3  -8   9       22.66       20.85      7.58 o 
  -2  -8   9        0.29        1.66      2.37 o 
  -1  -8   9       75.93       69.54     15.08 o 
   0  -8   9        3.54        2.17      3.50 o 
   1  -8   9      196.48      150.60     12.98 o 
   2  -8   9       11.78        9.78      4.13 o 
   3  -8   9        1.94        2.56      2.64 o 
   4  -8   9      109.51      127.33      9.21 o 
   5  -8   9       27.86       33.84     20.30 o 
   6  -8   9        2.45        3.83      8.45 o 
   7  -8   9       31.59       20.40     13.45 o 
   8  -8   9       24.75       11.74      9.58 o 
  -6  -7   9      204.64      222.96     11.84 o 
  -5  -7   9       41.77       46.66      6.09 o 
  -4  -7   9       24.05       25.24      9.09 o 
  -3  -7   9       58.92       54.70     14.24 o 
  -2  -7   9      249.90      247.18     39.47 o 
  -1  -7   9      131.94      126.55      6.86 o 
   0  -7   9      559.36      534.46     16.45 o 
   1  -7   9       28.35       29.59     10.17 o 
   2  -7   9       54.54       51.43     12.62 o 
   3  -7   9       20.37       29.01      9.81 o 
   4  -7   9      429.98      441.76     21.96 o 
   5  -7   9       56.71       44.14     20.07 o 
   6  -7   9       62.35       44.82     24.93 o 
   7  -7   9        6.40        1.72      5.69 o 
   8  -7   9      142.23      158.40     13.46 o 
  -6  -6   9        3.43        4.72      2.94 o 
  -5  -6   9       83.03       70.90     21.35 o 
  -4  -6   9       30.29       28.79      9.32 o 
  -3  -6   9      411.68      430.75     16.33 o 
  -2  -6   9      341.97      294.10     16.20 o 
  -1  -6   9      106.36       93.66      7.99 o 
   0  -6   9     2390.26     2346.72     65.03 o 
   1  -6   9       41.99       44.31     15.13 o 
   2  -6   9     1134.50     1215.92     55.61 o 
   3  -6   9      392.89      374.70     27.29 o 
   4  -6   9       52.63       45.52     12.59 o 
   5  -6   9       37.45       42.01     14.34 o 
   6  -6   9       13.98       16.08     15.03 o 
   7  -6   9        3.74        2.07      6.50 o 
   8  -6   9      305.72      366.00     22.84 o 
  -7  -5   9       12.23        7.52      5.46 o 
  -6  -5   9       92.90       94.94     11.78 o 
  -5  -5   9       40.93       41.63     23.49 o 
  -4  -5   9      181.58      182.20     11.03 o 
  -3  -5   9      138.47      134.55     19.49 o 
  -2  -5   9      208.17      246.93     14.85 o 
  -1  -5   9      787.15      792.79     36.67 o 
   0  -5   9      147.87      121.09      7.93 o 
   1  -5   9     1867.24     1829.50     55.95 o 
   2  -5   9        1.84        2.18      2.52 o 
   3  -5   9      631.77      664.16     21.25 o 
   4  -5   9       36.89       31.75      8.59 o 
   5  -5   9       10.04       14.18     14.07 o 
   6  -5   9        0.91        3.84      4.65 o 
   7  -5   9       41.78       37.13     11.44 o 
   8  -5   9      141.11      159.86     12.82 o 
  -8  -4   9      153.56      137.98     30.03 o 
  -7  -4   9      204.09      166.89     22.99 o 
  -6  -4   9      356.66      335.98     25.44 o 
  -5  -4   9       37.23       35.72     19.95 o 
  -4  -4   9     1014.34     1129.18     40.16 o 
  -3  -4   9       46.26       34.57     17.71 o 
  -2  -4   9      389.42      445.61     20.26 o 
  -1  -4   9      197.68      177.58      9.70 o 
   0  -4   9      121.89      105.58      8.32 o 
   1  -4   9      201.86      208.84     11.51 o 
   2  -4   9     1061.02     1221.97     56.08 o 
   3  -4   9      253.97      262.13     11.69 o 
   4  -4   9      652.33      691.04     19.12 o 
   5  -4   9       19.27       16.93      3.01 o 
   6  -4   9       36.31       34.73      3.84 o 
   7  -4   9       32.00       19.85      6.76 o 
   8  -4   9        0.82       -0.22      2.00 o 
  -8  -3   9       84.96       88.58      8.18 o 
  -7  -3   9      142.79      133.78     11.39 o 
  -6  -3   9      378.28      376.98     14.62 o 
  -5  -3   9       22.81       31.14     20.55 o 
  -4  -3   9        8.13        6.94      3.30 o 
  -3  -3   9      276.02      264.87     16.55 o 
  -2  -3   9       92.85       87.26      6.96 o 
  -1  -3   9      100.33       95.29      8.22 o 
   0  -3   9      152.10      145.70      9.85 o 
   1  -3   9      335.55      352.34     13.00 o 
   2  -3   9     1851.18     2071.99     89.51 o 
   3  -3   9        0.01       -0.34      2.22 o 
   4  -3   9      976.18     1043.48     34.15 o 
   5  -3   9       36.93       20.42      6.62 o 
   6  -3   9        7.66        6.76      4.17 o 
   7  -3   9       11.34       10.07      3.28 o 
   8  -3   9        0.02        3.91      4.69 o 
  -8  -2   9        4.87        5.23      3.69 o 
  -7  -2   9        9.51        6.14      4.63 o 
  -6  -2   9       83.98       96.98      5.23 o 
  -5  -2   9      308.21      322.70     15.69 o 
  -4  -2   9       18.63       14.32      7.96 o 
  -3  -2   9       40.05       40.37     17.54 o 
  -2  -2   9        8.07       16.15      9.91 o 
  -1  -2   9        0.35       -0.86      7.40 o 
   0  -2   9        0.62        0.03      4.94 o 
   1  -2   9        2.18        1.80      4.26 o 
   2  -2   9     1244.94     1234.00     55.31 o 
   3  -2   9        1.25        1.13      1.15 o 
   4  -2   9      194.00      190.78     17.71 o 
   5  -2   9      276.40      259.00     11.98 o 
   6  -2   9       67.02       57.45      5.29 o 
   7  -2   9        2.10        3.44      3.74 o 
   8  -2   9       25.92       21.79      9.36 o 
  -9  -1   9        1.18       -0.36      2.43 o 
  -8  -1   9       21.90       22.09     10.81 o 
  -7  -1   9      270.97      283.23     10.71 o 
  -6  -1   9        9.72       10.75      5.16 o 
  -5  -1   9      181.71      177.81      6.74 o 
  -4  -1   9      967.44      920.48     24.19 o 
  -3  -1   9       83.56       93.62      7.59 o 
  -2  -1   9      165.81      165.60     13.15 o 
  -1  -1   9      117.87      134.11     10.32 o 
   0  -1   9      975.35     1078.33     43.01 o 
   1  -1   9      839.98      864.57     35.53 o 
   2  -1   9      113.16      115.60     12.77 o 
   3  -1   9      192.51      192.55      8.99 o 
   4  -1   9       51.36       44.31      4.68 o 
   5  -1   9      521.55      518.72     19.76 o 
   6  -1   9        2.14        1.50      2.76 o 
   7  -1   9        4.27        4.34      3.22 o 
   8  -1   9        2.65        1.89      3.27 o 
  -9   0   9       21.69       14.24      7.52 o 
  -8   0   9        9.81        2.50      3.24 o 
  -7   0   9       19.54       19.24      6.25 o 
  -6   0   9      590.05      558.95     15.39 o 
  -5   0   9        0.38        1.51      3.04 o 
  -4   0   9       35.67       34.82      5.00 o 
  -3   0   9        2.18        0.74      1.83 o 
  -2   0   9       88.68       78.60      5.75 o 
  -1   0   9      281.67      342.64     17.43 o 
   0   0   9      237.91      247.13     11.19 o 
   1   0   9     1067.94     1113.13     44.08 o 
   2   0   9       13.51       14.62      4.10 o 
   3   0   9      812.65      922.05     26.81 o 
   4   0   9        0.10        2.73      3.10 o 
   5   0   9      167.56      167.73     10.56 o 
   6   0   9        2.41        7.66      3.95 o 
   7   0   9        4.81        4.03      3.00 o 
  -9   1   9       10.36        9.37      3.18 o 
  -8   1   9       35.43       40.30     11.08 o 
  -7   1   9      159.63      145.30      6.40 o 
  -6   1   9       57.14       56.65     17.14 o 
  -5   1   9       88.42       81.13      4.67 o 
  -4   1   9       46.16       48.53      3.64 o 
  -3   1   9      385.69      377.91     13.07 o 
  -2   1   9      377.41      393.71     12.24 o 
  -1   1   9      632.58      621.65     26.97 o 
   0   1   9       18.55       12.01     10.05 o 
   1   1   9      146.05      146.92      9.24 o 
   2   1   9      278.92      285.26     15.46 o 
   3   1   9       78.85       69.22      5.64 o 
   4   1   9       49.91       41.21     13.55 o 
   5   1   9       66.51       74.59      6.10 o 
   6   1   9       17.95       16.76      6.89 o 
   7   1   9        3.82        3.14      5.67 o 
  -9   2   9       26.12       17.90      7.09 o 
  -8   2   9      118.61       94.05      8.23 o 
  -7   2   9      109.10       94.97     16.05 o 
  -6   2   9        9.68        8.08      3.20 o 
  -5   2   9       90.85      101.14      7.30 o 
  -4   2   9      169.76      162.04      7.90 o 
  -3   2   9      376.97      401.18     14.14 o 
  -2   2   9       16.01        8.40     16.34 o 
  -1   2   9      117.10      123.94      7.76 o 
   0   2   9      131.54      147.63     11.75 o 
   1   2   9       75.35       77.57      5.96 o 
   2   2   9      477.37      455.51     18.84 o 
   3   2   9      255.54      284.98     35.27 o 
   4   2   9      128.47      148.73      7.10 o 
   5   2   9       62.55       72.36      5.20 o 
   7   2   9       43.16       49.89     19.42 o 
 -10   3   9       43.12       43.38     13.97 o 
  -9   3   9       14.39       11.21      4.31 o 
  -8   3   9        0.54        1.07      4.52 o 
  -7   3   9        7.45        7.19      3.97 o 
  -6   3   9      110.45      116.29      6.10 o 
  -5   3   9      104.74      117.48      5.92 o 
  -4   3   9       95.03       81.45      4.81 o 
  -3   3   9      613.04      626.30     34.21 o 
  -2   3   9      221.31      209.15     16.46 o 
  -1   3   9        3.55        5.67      5.62 o 
   0   3   9      314.66      288.26     18.82 o 
   1   3   9      366.88      374.10     17.29 o 
   2   3   9     2536.75     2478.86     36.46 o 
   3   3   9       17.08        4.72      7.48 o 
   4   3   9        0.29        0.16      3.23 o 
   5   3   9       39.09       40.48     18.04 o 
   6   3   9       43.95       50.47     16.76 o 
 -10   4   9        0.18        2.18      3.42 o 
  -9   4   9       95.85       97.44     15.75 o 
  -8   4   9        6.10        4.58      2.24 o 
  -7   4   9        5.36        1.45      4.30 o 
  -6   4   9      203.96      208.24     11.10 o 
  -5   4   9      412.08      401.62     14.90 o 
  -4   4   9     1687.62     1711.37     62.92 o 
  -3   4   9      119.82      119.77      7.58 o 
  -2   4   9       35.01       21.31      8.35 o 
  -1   4   9        0.33        1.94      2.20 o 
   0   4   9      173.05      177.96     11.49 o 
   1   4   9      435.99      437.06     12.53 o 
   2   4   9      194.61      188.54      4.83 o 
   3   4   9      384.72      398.30     10.66 o 
   4   4   9      238.68      321.41     21.36 o 
   5   4   9        2.80        4.55      4.20 o 
  -9   5   9       93.77      103.72      6.94 o 
  -8   5   9        0.15        1.88      3.20 o 
  -7   5   9       25.87       28.70      8.83 o 
  -6   5   9        0.96        4.01      3.15 o 
  -5   5   9     1022.85      999.07     34.69 o 
  -4   5   9       53.32       39.64     15.50 o 
  -3   5   9      778.83      825.74     24.29 o 
  -2   5   9        2.38        3.51      1.87 o 
  -1   5   9      299.36      285.34     10.21 o 
   0   5   9       99.48      112.76      5.28 o 
   1   5   9      305.80      312.62     13.54 o 
   2   5   9        0.33        2.02      2.54 o 
   3   5   9      165.54      199.24     14.01 o 
   4   5   9      310.99      310.67     12.58 o 
   5   5   9      116.38      114.57     23.80 o 
  -9   6   9        0.06        1.46      4.55 o 
  -8   6   9      161.74      187.89     10.74 o 
  -7   6   9       31.20       25.27      7.61 o 
  -6   6   9      106.32       91.34      7.35 o 
  -5   6   9      318.30      327.38     36.70 o 
  -4   6   9      337.65      340.72     23.22 o 
  -3   6   9       49.64       52.47      6.74 o 
  -2   6   9     1808.23     1927.38     46.34 o 
  -1   6   9       49.11       51.36      5.32 o 
   0   6   9      444.50      458.89     16.03 o 
   1   6   9      121.23      122.76      8.15 o 
   2   6   9       57.64       59.32      4.76 o 
   3   6   9        3.79        3.31      4.01 o 
   4   6   9       42.76       41.94     11.64 o 
  -9   7   9       10.84       14.03      7.84 o 
  -8   7   9        0.06        6.85      3.79 o 
  -7   7   9       55.96       58.91     15.06 o 
  -6   7   9        0.50        2.46      4.17 o 
  -5   7   9        9.38       13.81      6.87 o 
  -4   7   9       23.50       22.69      8.63 o 
  -3   7   9      117.33      127.64      6.21 o 
  -2   7   9      335.93      381.76     11.05 o 
  -1   7   9       15.86       20.35      6.83 o 
   0   7   9      425.64      410.68     14.43 o 
   1   7   9       58.83       56.27     15.10 o 
   2   7   9       88.31       90.63      6.93 o 
   3   7   9       34.30       35.54     16.40 o 
  -8   8   9        1.66        5.94      3.35 o 
  -7   8   9       27.35       24.66      8.01 o 
  -6   8   9      113.23       99.10      6.02 o 
  -5   8   9        4.65        9.08      3.75 o 
  -4   8   9        1.10        2.68      2.48 o 
  -3   8   9       45.32       43.43     12.22 o 
  -2   8   9      208.24      220.90     12.05 o 
  -1   8   9      520.24      540.36     32.63 o 
   0   8   9       55.99       64.15      7.79 o 
   1   8   9        2.63        3.33      2.88 o 
   2   8   9       47.34       38.85     21.42 o 
  -7   9   9      204.48      232.55     18.89 o 
  -6   9   9       33.22       33.35     15.22 o 
  -5   9   9       30.37       20.08      8.90 o 
  -4   9   9       21.28       18.03      5.00 o 
  -3   9   9      148.44      159.99     11.93 o 
  -2   9   9        4.16        6.29      3.20 o 
  -1   9   9       37.14       24.22     10.35 o 
   0   9   9        5.30        8.79      5.58 o 
  -6  10   9       79.45       81.48     13.80 o 
  -5  10   9        8.19        6.50      6.55 o 
  -4  10   9       34.62       36.31     14.43 o 
  -3  10   9      110.39       95.49      9.17 o 
  -2  10   9      169.83      171.82     10.67 o 
   2 -11  10        0.66        1.62      2.82 o 
   3 -11  10       13.44        9.84      3.96 o 
  -1 -10  10        0.14        4.14      3.19 o 
   0 -10  10       77.45       63.87     17.44 o 
   1 -10  10        0.74        2.40      2.65 o 
   2 -10  10       83.42      109.25      9.54 o 
   3 -10  10       59.97       52.20     15.06 o 
   4 -10  10        8.26       12.46      5.66 o 
   5 -10  10        6.22        5.82      4.69 o 
  -3  -9  10        4.41        6.68      3.00 o 
  -2  -9  10        9.19        6.73      3.70 o 
  -1  -9  10       21.66       22.54      6.44 o 
   0  -9  10        2.27        0.58      4.34 o 
   1  -9  10       67.37       44.43     12.84 o 
   2  -9  10       54.92       58.93     18.99 o 
   3  -9  10       15.10       20.36      8.86 o 
   4  -9  10        6.49        3.70      3.22 o 
   5  -9  10       19.93       14.11     15.65 o 
   6  -9  10        7.47        9.08      4.67 o 
  -4  -8  10        0.46        2.54      2.21 o 
  -3  -8  10        3.76        3.31      2.46 o 
  -2  -8  10        1.40       -5.14      3.95 o 
  -1  -8  10       68.81       49.33     11.53 o 
   0  -8  10       58.90       66.62     15.43 o 
   1  -8  10       52.57       34.36     10.02 o 
   2  -8  10       86.44      107.96      8.21 o 
   3  -8  10       19.54       19.44      8.42 o 
   4  -8  10       97.18      106.67     10.08 o 
   5  -8  10        5.20       10.52      7.70 o 
   6  -8  10        5.82       13.99     11.53 o 
   7  -8  10       72.42       51.54     25.25 o 
  -5  -7  10        7.51        7.04      4.78 o 
  -4  -7  10        5.14        6.18      3.87 o 
  -3  -7  10       27.59       28.08      9.63 o 
  -2  -7  10      213.89      195.78     19.55 o 
  -1  -7  10        9.42        6.09      2.26 o 
   0  -7  10      384.59      368.51     12.06 o 
   1  -7  10      811.16      913.14     19.49 o 
   2  -7  10      246.59      225.94     12.60 o 
   3  -7  10        2.00        1.61      3.41 o 
   4  -7  10        0.15        1.66      1.68 o 
   5  -7  10        0.78        1.16     10.59 o 
   6  -7  10        0.17       17.95     12.57 o 
   7  -7  10       55.92       57.42     26.39 o 
  -6  -6  10        8.92        4.69      4.18 o 
  -5  -6  10       15.97       12.72      8.14 o 
  -4  -6  10       65.96       63.97      7.16 o 
  -3  -6  10       45.99       44.15     13.94 o 
  -2  -6  10      129.52      114.76     23.48 o 
  -1  -6  10        0.04        1.32      4.29 o 
   0  -6  10       34.27       37.29      7.81 o 
   1  -6  10       78.00       89.49     15.48 o 
   2  -6  10      201.04      214.28      9.88 o 
   3  -6  10       64.60       71.78     16.66 o 
   4  -6  10       28.00       23.46      7.49 o 
   5  -6  10        0.26        3.00      5.64 o 
   6  -6  10       24.97        6.82      9.16 o 
   7  -6  10        0.06       -3.14      8.20 o 
  -6  -5  10        8.68        6.52      4.36 o 
  -5  -5  10        5.83        4.16      7.91 o 
  -4  -5  10      565.16      638.77     19.82 o 
  -3  -5  10      707.92      713.47     25.71 o 
  -2  -5  10      743.89      817.85     44.76 o 
  -1  -5  10      967.40      979.99     41.06 o 
   0  -5  10       92.89       85.89     21.57 o 
   1  -5  10        3.53        8.24      2.81 o 
   2  -5  10     1303.02     1269.41     76.84 o 
   3  -5  10      165.87      161.54      7.65 o 
   4  -5  10      145.68      102.74     49.94 o 
   5  -5  10       13.74       14.10      9.22 o 
   6  -5  10       82.11       92.33     26.59 o 
   7  -5  10       20.42       21.29     20.57 o 
  -7  -4  10        4.94        5.21      5.50 o 
  -6  -4  10        2.75        4.85      3.19 o 
  -5  -4  10        4.86       -0.90      5.67 o 
  -4  -4  10        0.18        3.30      6.56 o 
  -3  -4  10        1.51        6.88      6.95 o 
  -2  -4  10       55.86       49.84     13.78 o 
  -1  -4  10        1.96        0.96      3.48 o 
   0  -4  10      183.14      206.45     11.08 o 
   1  -4  10     1432.03     1446.29     58.10 o 
   2  -4  10      147.41      127.57     40.43 o 
   3  -4  10      866.54      802.60     34.77 o 
   4  -4  10      120.88      158.33     17.55 o 
   5  -4  10       51.58       40.59     13.09 o 
   6  -4  10       61.05       59.51     26.79 o 
   7  -4  10        0.51        1.46      8.30 o 
  -7  -3  10       94.98       81.54      7.86 o 
  -6  -3  10       51.12       27.19     14.91 o 
  -5  -3  10      915.23      850.87     23.78 o 
  -4  -3  10       10.52        5.31      3.87 o 
  -3  -3  10      125.78      112.72     26.78 o 
  -2  -3  10        2.09       13.86      8.15 o 
  -1  -3  10        9.97       19.07      9.34 o 
   0  -3  10       24.77       24.20      7.62 o 
   1  -3  10      160.33      176.22     14.33 o 
   2  -3  10        1.59        1.32      5.23 o 
   3  -3  10      419.44      370.74     19.51 o 
   4  -3  10      271.32      266.54     18.58 o 
   5  -3  10      340.15      261.09     20.10 o 
   6  -3  10      176.63      174.68     18.07 o 
   7  -3  10       49.29       52.85     26.13 o 
  -8  -2  10      109.69      125.59     10.07 o 
  -7  -2  10      380.41      356.59     15.81 o 
  -6  -2  10      164.75      157.56     10.40 o 
  -5  -2  10      760.50      709.79     32.76 o 
  -4  -2  10      538.37      525.02     22.37 o 
  -3  -2  10      293.06      307.52     16.52 o 
  -2  -2  10      125.31      150.29     12.26 o 
  -1  -2  10      231.55      244.61     29.11 o 
   0  -2  10       40.07       37.62     11.98 o 
   1  -2  10      333.35      347.18     18.41 o 
   2  -2  10        8.01       12.54      6.75 o 
   3  -2  10      353.15      359.82     32.13 o 
   4  -2  10     1585.68     1753.59     32.50 o 
   5  -2  10        5.56       10.81      5.98 o 
   6  -2  10      183.48      210.24     12.85 o 
  -8  -1  10      148.15      137.09     10.29 o 
  -7  -1  10        0.04        3.37      4.47 o 
  -6  -1  10      271.89      235.20     13.37 o 
  -5  -1  10       80.45       70.39     29.53 o 
  -4  -1  10      104.87       78.88      9.61 o 
  -3  -1  10       46.23       43.96     22.37 o 
  -2  -1  10       24.59       39.31     18.34 o 
  -1  -1  10       89.76      123.68      9.02 o 
   0  -1  10      143.93      145.62     13.94 o 
   1  -1  10      599.13      612.25     25.60 o 
   3  -1  10      369.07      331.76     19.89 o 
   4  -1  10       67.07       79.98     36.96 o 
   5  -1  10      460.89      496.98     19.24 o 
   6  -1  10      205.54      225.70     16.47 o 
   7  -1  10       92.77       59.84     30.42 o 
  -9   0  10       58.12       35.00     20.56 o 
  -8   0  10      355.84      330.93     14.62 o 
  -7   0  10      130.72       99.81     10.38 o 
  -6   0  10      737.89      817.05     25.24 o 
  -5   0  10        1.56        4.63      5.23 o 
  -4   0  10        6.69        1.89      2.47 o 
  -3   0  10        9.07       16.31      6.69 o 
  -2   0  10      479.78      487.57     21.83 o 
  -1   0  10      643.37      646.73     26.94 o 
   0   0  10        3.93        5.92      6.71 o 
   1   0  10      262.43      254.72     15.58 o 
   3   0  10      126.40      126.70      5.74 o 
   4   0  10      108.24      113.91      5.35 o 
   5   0  10       13.99       10.48      4.15 o 
   6   0  10        0.11        1.08      1.40 o 
   7   0  10       81.99       65.97      5.24 o 
  -9   1  10        0.04       -0.14      6.44 o 
  -8   1  10      417.77      382.75     17.27 o 
  -7   1  10        9.28        7.20      5.50 o 
  -6   1  10        9.88        9.33      9.05 o 
  -5   1  10        2.95        5.74      5.63 o 
  -4   1  10        0.93        1.32      3.45 o 
  -3   1  10      100.78      119.13      9.22 o 
  -2   1  10        2.20       -1.34      6.78 o 
  -1   1  10      100.93       92.63     19.80 o 
   0   1  10      108.93      102.84      7.34 o 
   1   1  10      110.15      110.69      7.66 o 
   2   1  10      219.12      208.94      6.18 o 
   3   1  10        2.09        4.75      2.65 o 
   4   1  10        8.43        7.09      3.32 o 
   5   1  10        2.58        5.40      2.73 o 
   6   1  10        0.82        2.20      2.92 o 
  -9   2  10       70.74       78.93     12.39 o 
  -8   2  10      218.43      180.72      7.45 o 
  -7   2  10        0.22        3.28      6.88 o 
  -6   2  10       53.39       48.59      9.50 o 
  -5   2  10        7.52        5.42      5.09 o 
  -4   2  10        0.16       -0.43      6.25 o 
  -3   2  10        1.84        1.25      3.19 o 
  -2   2  10       11.11       11.09      5.01 o 
  -1   2  10        2.18        5.22      3.31 o 
   0   2  10      379.25      413.96     18.41 o 
   1   2  10       16.02       11.67      5.43 o 
   2   2  10       11.57       14.73      3.39 o 
   3   2  10       72.27       63.19      8.06 o 
   4   2  10      282.90      308.36     14.10 o 
   5   2  10       35.78       32.67     11.95 o 
   6   2  10       79.22       93.85      7.60 o 
  -9   3  10        7.88        2.91      3.04 o 
  -8   3  10       46.95       44.40      5.39 o 
  -7   3  10        8.09        7.58      6.05 o 
  -6   3  10       70.88       78.98      6.54 o 
  -5   3  10       11.10        9.10      3.21 o 
  -4   3  10      213.86      184.65      7.99 o 
  -3   3  10       79.72       58.62     22.55 o 
  -2   3  10      284.00      305.21     15.13 o 
  -1   3  10        0.85        1.12      4.01 o 
   0   3  10       57.73       62.21      6.07 o 
   1   3  10      116.77      112.26      8.62 o 
   2   3  10       37.69       39.45     12.28 o 
   3   3  10       16.28       18.55      7.42 o 
   4   3  10       23.85       13.98     13.84 o 
   5   3  10       39.38       32.51     11.27 o 
  -9   4  10        2.82        3.63      2.47 o 
  -8   4  10       14.74       11.72      5.36 o 
  -7   4  10       57.98       37.31     13.14 o 
  -6   4  10       55.37       70.38     12.27 o 
  -5   4  10       41.39       33.70     11.10 o 
  -4   4  10       20.37       26.70      9.23 o 
  -3   4  10        0.66        6.23      5.49 o 
  -2   4  10       24.55       17.87     10.06 o 
  -1   4  10       13.37       11.42      6.38 o 
   0   4  10        0.03        1.87      3.20 o 
   1   4  10      332.08      335.07     12.39 o 
   2   4  10        0.09        2.40      2.28 o 
   3   4  10      104.91      105.81      8.52 o 
   4   4  10      269.49      260.12     10.23 o 
  -9   5  10        3.12        4.22      3.44 o 
  -8   5  10       78.78       80.60      7.28 o 
  -7   5  10        1.64        2.27      2.94 o 
  -6   5  10      273.88      263.05      9.63 o 
  -5   5  10       37.75       29.29     12.65 o 
  -4   5  10        1.79        2.06      2.33 o 
  -3   5  10      357.02      339.23     18.49 o 
  -2   5  10      174.14      171.32      6.73 o 
  -1   5  10      200.05      212.49     10.21 o 
   0   5  10        0.11        1.77      2.65 o 
   1   5  10       72.85       74.68      5.80 o 
   2   5  10      140.80      157.01     11.05 o 
   3   5  10       40.93       28.50     18.54 o 
   4   5  10       52.40       42.59     19.33 o 
  -8   6  10        4.44        3.57      5.09 o 
  -7   6  10       79.85       88.19      8.97 o 
  -6   6  10       29.32       21.20     10.33 o 
  -5   6  10      166.09      146.98      8.79 o 
  -4   6  10        1.80        2.81      2.45 o 
  -3   6  10      290.21      273.28     12.88 o 
  -2   6  10      111.84      118.93     17.73 o 
  -1   6  10      402.62      446.14     41.66 o 
   0   6  10        8.41        2.96      3.08 o 
   1   6  10       66.31       60.34      5.62 o 
   2   6  10       44.14       50.08      9.11 o 
   3   6  10        0.57       -1.32      3.70 o 
  -8   7  10       38.06       24.19     12.62 o 
  -7   7  10       56.68       75.14      7.85 o 
  -6   7  10        0.14        5.01      4.37 o 
  -5   7  10        7.06        6.93      4.09 o 
  -4   7  10        4.28        2.68      3.07 o 
  -3   7  10        0.52       -0.33      3.10 o 
  -2   7  10      412.10      445.04     25.51 o 
  -1   7  10        7.34        4.04      4.24 o 
   0   7  10      465.52      464.48     15.69 o 
   1   7  10        0.00       -0.38      4.06 o 
   2   7  10        8.83        4.21      4.31 o 
  -7   8  10       44.59       56.49     10.62 o 
  -6   8  10        5.33        3.41      3.34 o 
  -5   8  10       12.66       14.34      5.43 o 
  -4   8  10       48.38       51.78      4.99 o 
  -3   8  10        0.36        3.00      3.52 o 
  -2   8  10       14.28        6.98      5.72 o 
  -1   8  10      171.46      180.52     12.03 o 
   0   8  10      516.61      522.29     19.32 o 
  -6   9  10        9.47       10.07      4.61 o 
  -5   9  10       24.41       21.06      6.77 o 
  -3   9  10      200.42      199.69     11.86 o 
  -2   9  10        0.01        5.43      5.74 o 
   1 -10  11      127.84      142.63     12.34 o 
   2 -10  11        3.71        6.24      4.13 o 
   3 -10  11       41.31       55.33     10.56 o 
  -1  -9  11       16.19        8.58      3.72 o 
   0  -9  11       45.42       30.35      9.70 o 
   1  -9  11      123.40       77.36     28.34 o 
   2  -9  11       26.81       28.06      9.07 o 
   3  -9  11       91.10       93.55     19.85 o 
   4  -9  11        0.93        3.89      2.03 o 
   5  -9  11        0.75        9.44      8.81 o 
  -3  -8  11       76.25       87.13     12.28 o 
  -2  -8  11       42.71       31.06      9.90 o 
  -1  -8  11        7.21        6.91      3.21 o 
   0  -8  11      207.48      193.98     11.77 o 
   1  -8  11      149.82      195.30     17.30 o 
   2  -8  11      215.35      214.74     14.43 o 
   3  -8  11      134.56      166.95      7.35 o 
   4  -8  11       59.43       63.48     26.74 o 
   5  -8  11        2.05       17.87     10.10 o 
  -4  -7  11       11.33        7.24      4.24 o 
  -3  -7  11       16.39       19.60      9.61 o 
  -2  -7  11       13.07        8.80      7.62 o 
  -1  -7  11        3.02        7.89      3.53 o 
   0  -7  11       39.85       35.23     16.45 o 
   1  -7  11       11.32        7.73      5.15 o 
   2  -7  11      494.76      549.69     24.14 o 
   3  -7  11       60.91       37.56     12.43 o 
   4  -7  11       51.30       42.97     16.66 o 
   5  -7  11        0.00        6.56      7.64 o 
   6  -7  11        3.62        7.43      5.74 o 
  -5  -6  11        2.88        1.21      6.28 o 
  -4  -6  11        0.02        4.44      3.44 o 
  -3  -6  11        6.35        4.92      3.30 o 
  -2  -6  11      110.31      101.07      9.75 o 
  -1  -6  11      467.19      476.44     21.93 o 
   0  -6  11        2.48        2.65      3.26 o 
   1  -6  11      985.64     1021.83     17.32 o 
   2  -6  11      167.99      139.09     12.31 o 
   3  -6  11      183.54      186.96      9.30 o 
   4  -6  11        6.15        0.96      5.67 o 
   5  -6  11        0.05       -4.38      9.32 o 
   6  -6  11      188.95      260.81     20.93 o 
  -6  -5  11       55.15       60.79     17.23 o 
  -5  -5  11      355.22      336.76     13.85 o 
  -4  -5  11       75.96       64.28      7.83 o 
  -3  -5  11       76.96       89.74     29.53 o 
  -2  -5  11      220.63      190.37     15.56 o 
  -1  -5  11       25.04       36.50     16.88 o 
   0  -5  11      482.23      505.50     18.01 o 
   1  -5  11      320.38      322.53     14.08 o 
   2  -5  11       38.09       43.97      9.93 o 
   3  -5  11        8.75        8.86      5.61 o 
   4  -5  11       10.46        9.80     12.61 o 
   5  -5  11       14.52       35.73     12.05 o 
   6  -5  11       81.08       82.65     34.46 o 
  -6  -4  11        5.90        1.68      2.97 o 
  -5  -4  11       13.31       15.14      8.85 o 
  -4  -4  11       10.92        6.58      5.36 o 
  -3  -4  11      241.35      249.70     12.17 o 
  -2  -4  11       46.54       47.28     24.62 o 
  -1  -4  11        9.81       14.35      5.85 o 
   0  -4  11       97.83      101.65      8.89 o 
   1  -4  11        1.65       -3.98      4.92 o 
   2  -4  11       26.45       18.74     13.90 o 
   3  -4  11       42.80       38.31      4.51 o 
   4  -4  11        4.61        3.97      4.53 o 
   5  -4  11      351.32      393.72     17.98 o 
   6  -4  11       28.17       36.40     13.52 o 
  -7  -3  11       97.56       93.62      8.64 o 
  -6  -3  11        6.66        9.07      6.89 o 
  -5  -3  11      362.13      367.61     25.50 o 
  -4  -3  11       45.25       50.08     26.25 o 
  -3  -3  11       10.15        8.00     13.87 o 
  -2  -3  11      121.57      158.61     11.75 o 
  -1  -3  11      131.00      138.69      9.22 o 
   0  -3  11      205.37      238.74     12.02 o 
   1  -3  11       88.18       77.37      8.48 o 
   2  -3  11        2.44        3.78      5.57 o 
   3  -3  11     1036.84     1061.73     31.00 o 
   4  -3  11      107.40      108.48     43.39 o 
   5  -3  11      144.49      182.13     13.57 o 
   6  -3  11        6.43        8.51      8.26 o 
  -7  -2  11       28.44       20.00     15.01 o 
  -6  -2  11       20.14       31.18     18.42 o 
  -5  -2  11       51.95       32.15     18.64 o 
  -4  -2  11       89.73       54.47     23.21 o 
  -3  -2  11       46.72       37.13     20.42 o 
  -2  -2  11      181.25      177.56     25.75 o 
  -1  -2  11      130.00      133.10      8.88 o 
   0  -2  11        5.01        2.53      2.65 o 
   1  -2  11        5.97        3.77      5.24 o 
   2  -2  11        9.43        8.39      6.12 o 
   3  -2  11     1342.64     1337.90     35.98 o 
   4  -2  11        0.96       -0.23      9.61 o 
   5  -2  11     1272.24     1316.93     31.57 o 
   6  -2  11      125.03      102.46     25.31 o 
  -8  -1  11       22.82       32.14     13.39 o 
  -7  -1  11       46.62       29.74     15.16 o 
  -6  -1  11       60.27       58.93     27.09 o 
  -5  -1  11       70.99       42.51     24.90 o 
  -4  -1  11       23.91       11.03     12.04 o 
  -3  -1  11       51.65       29.19     14.00 o 
  -2  -1  11      122.67      139.47      9.72 o 
  -1  -1  11      118.71      110.56     12.46 o 
   0  -1  11      150.70      172.73     12.04 o 
   1  -1  11      205.71      196.38     12.59 o 
   2  -1  11      135.74      136.35     12.31 o 
   3  -1  11      252.74      306.98     39.68 o 
   4  -1  11      202.79      171.27     15.30 o 
   5  -1  11       23.22       19.10     12.89 o 
   6  -1  11      614.25      613.43     19.66 o 
  -8   0  11      950.04      920.94     25.46 o 
  -7   0  11       23.30       32.24     17.05 o 
  -6   0  11        0.15        1.26      3.61 o 
  -5   0  11        7.03        4.28      5.71 o 
  -4   0  11       72.00       58.96     29.22 o 
  -3   0  11      153.04      153.03      9.76 o 
  -2   0  11        0.03        2.22      4.95 o 
  -1   0  11      206.53      228.50     12.50 o 
   0   0  11       18.89       24.46      7.28 o 
   1   0  11       11.44        6.34      4.99 o 
   2   0  11      235.79      234.61     13.76 o 
   3   0  11       23.92       21.59      7.98 o 
   4   0  11       16.28        9.11      9.27 o 
   5   0  11       46.62       36.21     17.58 o 
   6   0  11      138.17      145.81     12.29 o 
  -8   1  11      428.38      387.19     16.24 o 
  -7   1  11       74.94       59.73     29.81 o 
  -6   1  11        2.84        4.76      6.38 o 
  -5   1  11        2.10        6.44      6.18 o 
  -4   1  11       20.70       19.41      7.46 o 
  -3   1  11       57.12       47.71     32.78 o 
  -2   1  11       86.60       65.68      9.46 o 
  -1   1  11       32.52       37.96     19.27 o 
   0   1  11       10.19        4.34      3.56 o 
   1   1  11       35.63       26.49     10.55 o 
   2   1  11      322.39      330.85     16.17 o 
   3   1  11      119.16      110.28      9.48 o 
   4   1  11      111.89      111.45      9.82 o 
   5   1  11       28.14       23.48      9.58 o 
  -8   2  11       53.06       20.83     22.45 o 
  -7   2  11        5.94       17.33      9.26 o 
  -6   2  11        0.58        2.59      8.30 o 
  -5   2  11       27.04       20.37     16.61 o 
  -4   2  11      174.11      167.27     10.17 o 
  -3   2  11       37.93       30.53     13.16 o 
  -2   2  11       86.18       76.62      6.86 o 
  -1   2  11      266.45      246.79     14.30 o 
   0   2  11      158.59      150.77     10.76 o 
   1   2  11        1.30        1.74      2.98 o 
   2   2  11      160.72      161.84     24.23 o 
   3   2  11        5.51        6.09      6.01 o 
   4   2  11       61.74       32.75     16.19 o 
  -8   3  11        9.87        9.32      8.34 o 
  -7   3  11        6.24        2.12      6.57 o 
  -6   3  11        0.17       -4.44      5.27 o 
  -5   3  11       53.16       48.11     21.85 o 
  -4   3  11       11.35       13.69      6.39 o 
  -3   3  11       18.27        5.96      6.72 o 
  -2   3  11        0.16       -0.60      4.59 o 
  -1   3  11       10.61       14.13      5.31 o 
   0   3  11      913.23      993.34     25.29 o 
   1   3  11      207.69      240.84     10.62 o 
   2   3  11        0.25       -0.07      2.05 o 
   3   3  11        8.04        4.51      3.06 o 
  -8   4  11       47.50       41.48     20.67 o 
  -7   4  11        0.07        0.55      5.20 o 
  -6   4  11      191.74      184.29     14.18 o 
  -5   4  11      521.89      493.95     19.36 o 
  -4   4  11       20.21       16.54      8.80 o 
  -3   4  11       46.13       36.79     16.44 o 
  -2   4  11        4.81        1.75      3.36 o 
  -1   4  11      544.44      578.58     16.82 o 
   0   4  11      372.41      385.38     12.14 o 
   1   4  11        0.10        5.20      4.36 o 
   2   4  11       11.04       18.64     12.56 o 
   3   4  11        0.17        3.05      2.62 o 
  -8   5  11       19.14       24.81     10.39 o 
  -7   5  11        3.02        9.59      7.71 o 
  -6   5  11       74.18       50.23     24.28 o 
  -5   5  11       31.32       17.49     12.19 o 
  -4   5  11       52.53       38.18     18.47 o 
  -2   5  11        3.83       -0.62      4.07 o 
  -1   5  11      210.07      235.72     16.17 o 
   0   5  11        0.02        1.98      2.74 o 
   1   5  11       22.40       21.73      6.15 o 
   3   5  11       13.89       11.07      9.49 o 
  -7   6  11      279.90      264.91     13.99 o 
  -6   6  11        9.96        7.91      3.39 o 
  -5   6  11      116.57      131.44      9.59 o 
  -4   6  11       13.83        4.95      7.73 o 
  -3   6  11        5.69       11.41      7.02 o 
  -2   6  11       97.45      103.76      5.46 o 
  -1   6  11       45.90       50.43      4.27 o 
   0   6  11        0.24        1.70      1.96 o 
   1   6  11       53.78       55.49     21.54 o 
  -7   7  11       13.92       12.69      8.07 o 
  -6   7  11      103.48       77.87     17.80 o 
  -5   7  11      115.33      112.97      7.89 o 
  -4   7  11       18.84       19.52      5.24 o 
  -3   7  11       19.84       12.03      4.54 o 
  -2   7  11        0.33        1.93      1.99 o 
  -1   7  11      283.20      283.52     13.21 o 
   0   7  11       24.44       20.32      5.83 o 
  -5   8  11       43.77       39.96     15.45 o 
  -4   8  11       15.48        8.20      4.10 o 
  -3   8  11        3.18        1.76      3.11 o 
  -2   8  11       31.24       20.97      8.94 o 
  -1  -8  12        8.87        4.63      9.37 o 
   0  -8  12       12.38       18.38      5.36 o 
   1  -8  12        0.58        1.41      4.15 o 
   2  -8  12      161.58      146.02      7.86 o 
   3  -8  12       35.16       38.74     17.70 o 
   4  -8  12       27.39        8.34     12.38 o 
  -3  -7  12        4.02        8.01      3.93 o 
  -2  -7  12       24.43       12.91      8.20 o 
  -1  -7  12      629.48      646.68     15.61 o 
   0  -7  12       82.14       88.20     22.52 o 
   1  -7  12      117.69      122.42     17.99 o 
   2  -7  12      414.59      461.11     13.67 o 
   3  -7  12       21.17       15.02      8.70 o 
   4  -7  12       13.58       11.91      5.86 o 
  -4  -6  12        8.52        7.33      7.31 o 
  -3  -6  12       44.82       48.29     13.33 o 
  -2  -6  12       33.96       37.04     10.31 o 
  -1  -6  12        9.24        8.03      3.69 o 
   0  -6  12       20.00        9.01      4.08 o 
   1  -6  12      361.82      358.63     38.57 o 
   2  -6  12        2.43        4.38      4.91 o 
   3  -6  12        0.87        5.79      3.17 o 
   4  -6  12        0.86       -4.49      8.66 o 
   5  -6  12        0.10       -0.25      8.06 o 
  -5  -5  12      113.41      126.02     11.47 o 
  -4  -5  12        2.49        2.33      4.97 o 
  -3  -5  12       17.93        8.23      5.53 o 
  -1  -5  12        5.31       13.81      8.26 o 
   0  -5  12      136.62      162.09     14.93 o 
   1  -5  12      120.80      102.88     46.34 o 
   2  -5  12        2.88        0.05      3.87 o 
   3  -5  12        4.87        7.30      6.32 o 
   4  -5  12       62.36       53.44     28.11 o 
   5  -5  12       12.81        7.94     10.66 o 
  -5  -4  12       28.86       14.69     11.98 o 
  -4  -4  12       92.52       98.29      9.23 o 
  -3  -4  12        5.06        0.47      3.26 o 
  -2  -4  12      182.77      190.80     15.48 o 
  -1  -4  12       16.11        2.05      7.45 o 
   0  -4  12        0.03       -4.75      6.97 o 
   1  -4  12       50.80       51.85     14.95 o 
   2  -4  12        0.76        0.55      6.99 o 
   3  -4  12       47.20       49.55     12.85 o 
   4  -4  12        8.43       13.13      9.47 o 
   5  -4  12        9.79        8.22      6.99 o 
  -6  -3  12       53.11       66.17      9.80 o 
  -5  -3  12        4.17        8.40      5.08 o 
  -4  -3  12       19.36       19.81     16.34 o 
  -3  -3  12        9.28       20.19      9.12 o 
  -2  -3  12        4.65       14.92      6.78 o 
  -1  -3  12        0.63        1.41      4.00 o 
   0  -3  12        1.94        7.39      7.74 o 
   1  -3  12       31.13       18.23      9.30 o 
   2  -3  12       15.29        7.95      6.87 o 
   3  -3  12        2.15       -1.57      8.29 o 
   4  -3  12        3.86        3.78      7.26 o 
   5  -3  12       34.84       25.38     19.58 o 
  -6  -2  12       51.17       36.61     20.96 o 
  -5  -2  12       41.55       19.16     15.52 o 
  -4  -2  12       80.46       41.34     40.89 o 
  -3  -2  12       47.24       48.16     18.10 o 
  -2  -2  12        1.63       -7.00      7.22 o 
  -1  -2  12       65.06       69.19     33.73 o 
   0  -2  12       17.34       10.42      7.87 o 
   1  -2  12      317.21      285.81     13.35 o 
   2  -2  12      393.32      384.85     17.07 o 
   3  -2  12      133.80      123.10     13.06 o 
   4  -2  12       34.40       30.65     14.14 o 
   5  -2  12      632.40      650.04     21.95 o 
  -7  -1  12       34.64       30.80     23.24 o 
  -6  -1  12       16.47       16.75     10.82 o 
  -5  -1  12        8.15        3.12      3.38 o 
  -4  -1  12       61.89       62.49     19.00 o 
  -3  -1  12      349.39      337.14     14.60 o 
  -2  -1  12      372.89      376.21     17.01 o 
  -1  -1  12       28.45       25.73     17.98 o 
   0  -1  12       36.65       54.91     20.20 o 
   1  -1  12        0.53        3.57      3.26 o 
   2  -1  12        0.77        9.84     10.18 o 
   3  -1  12       32.28       22.51     11.67 o 
   4  -1  12       35.80       28.28     13.09 o 
   5  -1  12       90.18       90.51     16.65 o 
  -7   0  12       82.70       70.14     31.02 o 
  -6   0  12      110.44      106.21      8.82 o 
  -5   0  12        2.12        5.19      4.84 o 
  -4   0  12       34.72       27.59      8.79 o 
  -3   0  12        6.34        2.19      3.85 o 
  -2   0  12       29.06       14.46      7.70 o 
  -1   0  12       15.85       10.92     13.92 o 
   0   0  12       95.80       99.54      8.31 o 
   1   0  12       77.95       64.31     23.14 o 
   2   0  12       61.21       42.91     30.42 o 
   3   0  12       18.20        7.84     11.08 o 
   4   0  12        1.37        3.04      4.99 o 
  -7   1  12       38.53       14.34      8.11 o 
  -6   1  12       15.73        8.57      7.51 o 
  -4   1  12        7.72        4.32      5.34 o 
  -3   1  12      104.06      113.11     10.15 o 
  -2   1  12      184.54      232.01     13.34 o 
  -1   1  12      489.48      497.68     17.01 o 
   0   1  12      183.43      180.69     10.21 o 
   1   1  12      209.54      199.91     14.72 o 
   2   1  12        0.20       -5.18      7.34 o 
   3   1  12       15.04        6.73      7.21 o 
   4   1  12       22.16        9.36      6.65 o 
  -7   2  12      116.12      143.58     31.76 o 
  -6   2  12        1.59        4.89      5.32 o 
  -5   2  12        1.11        6.39      3.78 o 
  -4   2  12        1.55        0.72      3.71 o 
  -3   2  12        4.75        1.94      4.45 o 
  -2   2  12       88.11      101.20      8.46 o 
  -1   2  12       44.75       64.11     25.05 o 
   0   2  12       37.80       61.81      7.31 o 
   1   2  12        1.21        2.71      4.60 o 
   2   2  12      126.69      117.88      9.59 o 
   3   2  12        1.59        1.18      3.42 o 
  -7   3  12        3.95        4.11      6.54 o 
  -6   3  12       16.28       14.98      8.91 o 
  -5   3  12       32.93       20.76     14.78 o 
  -4   3  12       56.87       54.97      7.04 o 
  -3   3  12      115.71      116.91     11.44 o 
  -2   3  12        0.03        4.10      3.40 o 
  -1   3  12       52.69       57.24     23.13 o 
   0   3  12      767.40      764.91     42.92 o 
   1   3  12       32.91       19.59      7.46 o 
   2   3  12        0.34        0.93      3.95 o 
   3   3  12        8.55        6.40      7.35 o 
  -7   4  12       52.51       45.05     26.78 o 
  -6   4  12        3.15        5.81      3.88 o 
  -5   4  12      142.67      139.88      9.98 o 
  -4   4  12       41.07       25.65     19.87 o 
  -3   4  12       90.22      102.86      8.47 o 
  -2   4  12       71.17       82.00      8.78 o 
  -1   4  12      192.78      193.02     10.60 o 
   0   4  12      182.11      191.89      9.55 o 
   1   4  12       13.54        7.41      7.29 o 
  -6   5  12       69.84       60.61     34.93 o 
  -5   5  12       70.93       85.11      8.27 o 
  -4   5  12       13.98       22.85      7.16 o 
  -3   5  12       10.69       10.63      6.97 o 
  -2   5  12       58.03       50.09     20.99 o 
  -1   5  12      133.15      104.90     21.80 o 
   0   5  12       43.01       30.79     14.89 o 
  -6   6  12      139.78      137.33     12.73 o 
  -5   6  12        0.30       -1.58      4.36 o 
  -4   6  12       31.21       23.75     14.17 o 
  -3   6  12        2.10        1.67      5.65 o 
  -2   6  12        7.98       12.56      8.92 o 
  -1   6  12        3.24        5.00      4.66 o 
  -3   7  12      433.79      497.46     23.62 o 
   0  -7  13      699.37      734.50     26.38 o 
   1  -7  13       17.25       19.97      8.82 o 
   2  -7  13       43.07       40.06     10.78 o 
  -2  -6  13       58.29       70.59     22.17 o 
  -1  -6  13      244.32      244.68     25.29 o 
   0  -6  13      141.91      126.29      9.21 o 
   1  -6  13        0.41        2.65      4.01 o 
   2  -6  13        0.03        3.12      2.96 o 
   3  -6  13        0.38        8.60      5.46 o 
  -3  -5  13       24.07       15.61      9.69 o 
  -2  -5  13       67.01       72.37     21.00 o 
  -1  -5  13      322.02      313.72     15.56 o 
   0  -5  13      206.83      177.34     23.53 o 
   1  -5  13        5.77       10.32      6.80 o 
   2  -5  13        6.05        5.68      4.14 o 
   3  -5  13      182.02      166.09     15.42 o 
  -4  -4  13       17.95       34.60     18.87 o 
  -3  -4  13       14.54       25.58      6.93 o 
  -2  -4  13       18.09       23.75      6.65 o 
  -1  -4  13       40.56       34.17     14.05 o 
   0  -4  13       10.42        4.69      5.02 o 
   2  -4  13       75.72       77.54     40.68 o 
   3  -4  13       46.03       30.88     20.94 o 
   4  -4  13        3.39       12.89      7.39 o 
  -4  -3  13        3.13        5.84      4.23 o 
  -3  -3  13        0.65        7.21      3.14 o 
  -2  -3  13       15.14       14.35     12.65 o 
  -1  -3  13        1.04        8.13      5.32 o 
   0  -3  13       13.28        9.74     11.46 o 
   1  -3  13      116.02      116.17     12.63 o 
   2  -3  13       91.56       88.33     35.04 o 
   3  -3  13       60.15       52.97     23.29 o 
   4  -3  13       41.88       49.16     19.74 o 
  -5  -2  13        0.36        6.72      5.46 o 
  -4  -2  13       25.74       20.33     22.01 o 
  -3  -2  13       61.69       57.36     23.45 o 
  -2  -2  13       12.14        7.98      8.22 o 
  -1  -2  13        9.13        9.16     10.93 o 
   0  -2  13        6.45        6.20      6.05 o 
   1  -2  13        3.58        4.97      4.71 o 
   2  -2  13       63.76       54.98     28.73 o 
   3  -2  13        6.94        4.22      7.03 o 
   4  -2  13        6.75       11.90      7.08 o 
  -5  -1  13       24.59       30.92     18.00 o 
  -4  -1  13       20.49       14.97      6.11 o 
  -3  -1  13       89.90       62.57     40.13 o 
  -2  -1  13        9.51       14.42     10.78 o 
  -1  -1  13       78.75       51.12     23.88 o 
   0  -1  13      108.46      105.26     36.53 o 
   1  -1  13       72.67       60.56     25.23 o 
   2  -1  13       17.26       12.34     10.79 o 
   3  -1  13      203.33      184.16     15.99 o 
  -6   0  13        0.58        3.04      6.43 o 
  -5   0  13        0.53        0.58      3.95 o 
  -4   0  13      100.11      116.85     13.16 o 
  -3   0  13        7.06        6.51      5.41 o 
  -2   0  13       32.07       24.47     10.46 o 
  -1   0  13       30.81       30.57     19.54 o 
   0   0  13      170.14      180.84     14.27 o 
   1   0  13       45.53       48.86     21.20 o 
   2   0  13        5.14        6.41      6.80 o 
   3   0  13       94.75       89.46     19.75 o 
  -6   1  13       13.75       11.47     10.85 o 
  -5   1  13        2.99        4.78      5.75 o 
  -4   1  13       74.71       52.70     26.18 o 
  -3   1  13        1.87        3.92      3.44 o 
  -2   1  13        3.36        4.07      3.79 o 
  -1   1  13       52.42       28.87     15.44 o 
   0   1  13       36.33       20.85     17.70 o 
   1   1  13        5.84        2.51      4.67 o 
   2   1  13       18.97       20.93     12.67 o 
   3   1  13        2.42        4.39      6.00 o 
  -6   2  13        4.06        5.94      6.82 o 
  -5   2  13      154.69      160.88     11.00 o 
  -4   2  13        0.15        4.44      4.42 o 
  -3   2  13      204.18      225.39     13.99 o 
  -2   2  13        5.60        8.94      9.70 o 
  -1   2  13        2.72        1.70      3.41 o 
   0   2  13      479.45      488.06     21.20 o 
   1   2  13      147.45      117.10     15.55 o 
   2   2  13       14.94       16.10      9.87 o 
  -5   3  13      164.57      213.94     12.26 o 
  -4   3  13       17.27       11.95      7.21 o 
  -3   3  13       11.05       23.41      7.93 o 
  -2   3  13        7.99        5.62      3.46 o 
  -1   3  13      166.97      227.78     13.62 o 
   0   3  13       44.29       58.63     26.51 o 
   1   3  13       63.13       44.44     17.99 o 
  -5   4  13      144.58      193.74     14.80 o 
  -4   4  13       66.26       63.67      7.55 o 
  -3   4  13       21.09       10.99      6.65 o 
  -2   4  13      168.86      181.81     11.23 o 
  -1   4  13      264.48      294.12     16.00 o 
   0   4  13        4.23        2.99      3.17 o 
  -3   5  13       43.11       38.07     14.78 o 
  -2   5  13        5.37       -0.01      4.90 o 
  -1  -4  14       10.83       29.73     18.32 o 
   0  -4  14        1.73        2.12      6.72 o 
   1  -4  14       59.68       68.54     42.61 o 
  -2  -3  14        5.64        3.58      5.92 o 
  -1  -3  14        0.01        4.56      6.18 o 
   0  -3  14        0.02       46.19      7.99 o 
  -3  -2  14       25.30       30.80     17.78 o 
  -2  -2  14       24.87       25.94     15.32 o 
  -1  -2  14        2.48       -4.57      7.34 o 
   0  -2  14       11.74       19.28      8.06 o 
   1  -2  14       93.82      106.40     10.27 o 
  -3  -1  14       44.55       47.30     19.64 o 
  -2  -1  14      104.32      141.70     11.33 o 
  -1  -1  14       43.97       39.62     18.13 o 
   0  -1  14       14.89       12.12     10.61 o 
   1  -1  14      382.94      383.51     22.46 o 
  -3   0  14       10.41        9.93      8.50 o 
  -2   0  14        0.93       12.17      9.25 o 
  -1   0  14        7.38       16.96     14.19 o 
   0   0  14        3.85        5.91      4.73 o 
   1   0  14       10.38       10.79      5.82 o 
  -3   1  14       76.63       71.63     32.33 o 
  -2   1  14       56.46       72.51     35.48 o 
  -1   1  14       14.30       13.42     10.60 o 
   0   1  14       28.14       30.25     15.04 o 
  -3   2  14       53.95       74.71      8.88 o 
  -2   2  14      182.95      196.83     14.98 o 
  -1   2  14        0.16       -1.10      5.76 o 
                                                 
